# Supplementary material for: Analysis of Zika virus capsid-Aedes aegypti mosquito interactome reveals pro-viral host factors critical for establishing infection
Source: Nat Commun. 2021 May 13;12:2766. doi: 10.1038/s41467-021-22966-8 (PMC8119459; doi:10.1038/s41467-021-22966-8)
Supplement: Supplementary file 4 — Source Data [file 41467_2021_22966_MOESM4_ESM.xlsx]

## Sheet: Figure 2a
Figure 2a	GO and KEGG pathway enrichment analysis of interactors from DAVID and VectorBase
VectorBase	GO analysis
Biological Process
ID	Name	P-value	negLogPvalue	Benjamini	Bgd count	Result count	Result gene list	Pct of bgd	Fold enrichment	Odds ratio	Bonferroni
GO:0006412	translation	8.58589e-22	21.0662	2.66163e-20	252	31	AAEL000010,AAEL000199,AAEL000210,AAEL000823,AAEL000951,AAEL000987,AAEL002372,AAEL002534,AAEL002748,AAEL003396,AAEL003530,AAEL004175,AAEL004500,AAEL005097,AAEL005817,AAEL006785,AAEL007715,AAEL008188,AAEL008517,AAEL009151,AAEL010168,AAEL011471,AAEL011587,AAEL011656,AAEL013272,AAEL013536,AAEL014583,AAEL014702,AAEL020749,AAEL023850,AAEL024536,	12.3	9.35	13.09	2.66163e-20
GO:0034641	cellular nitrogen compound metabolic process	2.76622e-12	11.5581	4.28764e-11	1119	45	AAEL000010,AAEL000199,AAEL000210,AAEL000823,AAEL000951,AAEL000987,AAEL001037,AAEL002372,AAEL002407,AAEL002534,AAEL002748,AAEL003396,AAEL003514,AAEL003530,AAEL003664,AAEL004175,AAEL004338,AAEL004500,AAEL004686,AAEL005097,AAEL005817,AAEL006785,AAEL006794,AAEL007715,AAEL008188,AAEL008517,AAEL009151,AAEL010168,AAEL010341,AAEL011282,AAEL011471,AAEL011587,AAEL011656,AAEL011745,AAEL012690,AAEL012826,AAE…	4	3.06	4.1	8.57529e-11
GO:0009058	biosynthetic process	3.14298e-09	8.50266	3.24774e-08	942	36	AAEL000010,AAEL000199,AAEL000210,AAEL000823,AAEL000951,AAEL000987,AAEL002372,AAEL002534,AAEL002748,AAEL003396,AAEL003530,AAEL004175,AAEL004338,AAEL004500,AAEL005097,AAEL005817,AAEL006785,AAEL007715,AAEL007803,AAEL008188,AAEL008517,AAEL009151,AAEL010168,AAEL011471,AAEL011587,AAEL011656,AAEL012826,AAEL013272,AAEL013536,AAEL014583,AAEL014702,AAEL020382,AAEL020749,AAEL023255,AAEL023850,AAEL024536,	3.8	2.9	3.63	9.74322e-08
GO:0015031	protein transport	4.92734e-05	4.30739	0.000381869	194	11	AAEL004441,AAEL004546,AAEL009080,AAEL010159,AAEL010698,AAEL013098,AAEL013275,AAEL022819,AAEL024841,AAEL025078,AAEL027249,	5.7	4.31	4.79	0.00152747
GO:0016192	vesicle-mediated transport	0.000488841	3.31083	0.00303082	139	8	AAEL003670,AAEL004546,AAEL013098,AAEL019420,AAEL022819,AAEL024841,AAEL025078,AAEL027249,	5.8	4.37	4.79	0.0151541
GO:0006913	nucleocytoplasmic transport	0.00990744	2.00404	0.0511884	34	3	AAEL010159,AAEL010698,AAEL013275,	8.8	6.71	7.39	0.307131
GO:0006457	protein folding	0.025073	1.60079	0.111038	48	3	AAEL007650,AAEL011584,AAEL012827,	6.3	4.75	5.08	0.777263
GO:0006399	tRNA metabolic process	0.0427691	1.36887	0.16573	100	4	AAEL000199,AAEL002748,AAEL014702,AAEL023850,	4	3.04	3.19	1
Cellular Component
ID	Name	P-value	negLogPvalue	Benjamini	Bgd count	Result count	Result gene list	Pct of bgd	Fold enrichment	Odds ratio	Bonferroni
GO:0005840	ribosome	4.38731e-22	21.3578	8.77462e-21	152	26	AAEL000010,AAEL000210,AAEL000823,AAEL000987,AAEL002372,AAEL002534,AAEL003396,AAEL003530,AAEL004175,AAEL005097,AAEL005220,AAEL005817,AAEL006785,AAEL007715,AAEL008188,AAEL008329,AAEL009151,AAEL010168,AAEL011471,AAEL011587,AAEL011656,AAEL013272,AAEL013536,AAEL014583,AAEL020749,AAEL024536,	17.1	13	18.61	8.77462e-21
GO:0005622	intracellular	7.78846e-11	10.1085	7.78846e-10	2858	74	AAEL000010,AAEL000199,AAEL000210,AAEL000682,AAEL000823,AAEL000951,AAEL000987,AAEL001037,AAEL001623,AAEL002372,AAEL002407,AAEL002508,AAEL002534,AAEL002748,AAEL002906,AAEL003293,AAEL003396,AAEL003415,AAEL003530,AAEL003664,AAEL003872,AAEL004175,AAEL004227,AAEL004441,AAEL004546,AAEL004686,AAEL005052,AAEL005097,AAEL005220,AAEL005817,AAEL005845,AAEL005861,AAEL006315,AAEL006582,AAEL006785,AAEL007650,AAE…	2.6	1.97	3.02	1.55769e-09
GO:0043226	organelle	1.25633e-06	5.9009	8.37552e-06	2592	60	AAEL000010,AAEL000210,AAEL000682,AAEL000823,AAEL000987,AAEL001037,AAEL002372,AAEL002407,AAEL002534,AAEL003293,AAEL003396,AAEL003415,AAEL003530,AAEL003664,AAEL004175,AAEL004227,AAEL004441,AAEL004546,AAEL004686,AAEL005052,AAEL005097,AAEL005220,AAEL005817,AAEL005845,AAEL005861,AAEL006582,AAEL006785,AAEL007715,AAEL008188,AAEL008329,AAEL008562,AAEL009041,AAEL009080,AAEL009151,AAEL009416,AAEL009859,AAE…	2.3	1.76	2.32	2.51266e-05
GO:0005794	Golgi apparatus	3.42939e-05	4.46478	0.000171469	95	8	AAEL004546,AAEL005861,AAEL013098,AAEL019420,AAEL022819,AAEL024841,AAEL025078,AAEL027249,	8.4	6.4	7.24	0.000685878
GO:0031410	cytoplasmic vesicle	5.78727e-05	4.23753	0.000231491	52	6	AAEL004546,AAEL013098,AAEL022819,AAEL024841,AAEL025078,AAEL027249,	11.5	8.77	10.16	0.00115745
GO:0005737	cytoplasm	0.000142494	3.8462	0.000474979	864	25	AAEL000199,AAEL000951,AAEL002508,AAEL002748,AAEL003872,AAEL004546,AAEL005052,AAEL005220,AAEL005845,AAEL005861,AAEL006582,AAEL007650,AAEL009041,AAEL009883,AAEL010146,AAEL012095,AAEL013098,AAEL014702,AAEL019420,AAEL022819,AAEL023850,AAEL024536,AAEL024841,AAEL025078,AAEL027249,	2.9	2.2	2.49	0.00284987
GO:0032991	protein-containing complex	0.00102984	2.98723	0.00294241	1274	30	AAEL000951,AAEL001623,AAEL002906,AAEL003664,AAEL004227,AAEL004546,AAEL004686,AAEL005220,AAEL005817,AAEL005845,AAEL006315,AAEL007650,AAEL009041,AAEL010146,AAEL010168,AAEL010341,AAEL011471,AAEL011656,AAEL011745,AAEL012095,AAEL012122,AAEL013098,AAEL013530,AAEL020749,AAEL022819,AAEL024536,AAEL024841,AAEL024999,AAEL025078,AAEL027249,	2.4	1.79	2.02	0.0205969
GO:0005829	cytosol	0.0115982	1.93561	0.0289956	36	3	AAEL005220,AAEL007650,AAEL024536,	8.3	6.33	6.94	0.231964
GO:0005730	nucleolus	0.0144277	1.8408	0.0320616	39	3	AAEL001037,AAEL003293,AAEL009859,	7.7	5.85	6.36	0.288554
GO:0005856	cytoskeleton	0.0420858	1.37586	0.0841716	193	6	AAEL003415,AAEL004227,AAEL005052,AAEL005845,AAEL009041,AAEL013353,	3.1	2.36	2.47	0.841716
Molecular Function
ID	Name	P-value	negLogPvalue	Benjamini	Bgd count	Result count	Result gene list	Pct of bgd	Fold enrichment	Odds ratio	Bonferroni
GO:0003735	structural constituent of ribosome	1.67684e-21	20.7755	4.86283e-20	143	25	AAEL000010,AAEL000210,AAEL000823,AAEL000987,AAEL002372,AAEL002534,AAEL003396,AAEL003530,AAEL004175,AAEL005097,AAEL005220,AAEL005817,AAEL006785,AAEL007715,AAEL008188,AAEL009151,AAEL010168,AAEL011471,AAEL011587,AAEL011656,AAEL013272,AAEL013536,AAEL014583,AAEL020749,AAEL024536,	17.5	13.29	18.97	4.86283e-20
GO:0005198	structural molecule activity	4.14947e-17	16.382	6.01673e-16	420	33	AAEL000010,AAEL000210,AAEL000823,AAEL000987,AAEL002372,AAEL002534,AAEL003396,AAEL003530,AAEL004175,AAEL004546,AAEL005052,AAEL005097,AAEL005220,AAEL005817,AAEL005845,AAEL006785,AAEL007715,AAEL008188,AAEL009151,AAEL010168,AAEL011471,AAEL011587,AAEL011656,AAEL013098,AAEL013272,AAEL013536,AAEL014583,AAEL020749,AAEL022819,AAEL024536,AAEL024841,AAEL025078,AAEL027249,	7.9	5.97	7.97	1.20335e-15
GO:0003723	RNA binding	1.20332e-10	9.91962	1.16321e-09	411	25	AAEL000951,AAEL003514,AAEL003664,AAEL003670,AAEL004500,AAEL005220,AAEL005515,AAEL006473,AAEL006794,AAEL006876,AAEL008257,AAEL008517,AAEL008687,AAEL009070,AAEL010168,AAEL010467,AAEL011282,AAEL011656,AAEL012171,AAEL012243,AAEL013982,AAEL017116,AAEL020992,AAEL022113,AAEL024536,	6.1	4.62	5.66	3.48964e-09
GO:0003729	mRNA binding	0.00029335	3.53261	0.00212679	25	4	AAEL005515,AAEL006876,AAEL008257,AAEL010467,	16	12.16	14.66	0.00850716
GO:0003674	molecular function	0.00102426	2.98959	0.00594071	9257	135	AAEL000010,AAEL000081,AAEL000199,AAEL000210,AAEL000276,AAEL000622,AAEL000641,AAEL000823,AAEL000951,AAEL000987,AAEL001009,AAEL001037,AAEL001769,AAEL002178,AAEL002296,AAEL002372,AAEL002407,AAEL002501,AAEL002508,AAEL002534,AAEL002748,AAEL002833,AAEL002906,AAEL003001,AAEL003293,AAEL003396,AAEL003514,AAEL003530,AAEL003664,AAEL003670,AAEL003726,AAEL004175,AAEL004227,AAEL004338,AAEL004441,AAEL004500,AAE…	1.5	1.11	2.46	0.0297036
GO:0016874	ligase activity	0.00212759	2.67211	0.0102202	101	6	AAEL000199,AAEL002178,AAEL002748,AAEL014702,AAEL020382,AAEL023850,	5.9	4.52	4.9	0.0617
GO:0019899	enzyme binding	0.00246693	2.60784	0.0102202	104	6	AAEL004441,AAEL009080,AAEL010159,AAEL010698,AAEL013275,AAEL013530,	5.8	4.39	4.75	0.0715411
GO:0016853	isomerase activity	0.0177655	1.75042	0.0623851	76	4	AAEL000641,AAEL002501,AAEL003514,AAEL018168,	5.3	4	4.26	0.515199
GO:0004386	helicase activity	0.0193609	1.71307	0.0623851	78	4	AAEL001769,AAEL004686,AAEL010341,AAEL010787,	5.1	3.9	4.14	0.561466
GO:0008092	cytoskeletal protein binding	0.0456865	1.34021	0.130441	148	5	AAEL004227,AAEL005845,AAEL006095,AAEL009041,AAEL013353,	3.4	2.57	2.68	1
KEGG pathway enrichment analysis
ID	Name	P-value	negLogPvalue	Benjamini	Bgd count	Result count	Result gene list	Pct of bgd	Fold enrichment	Odds ratio	Bonferroni
ec00720__PK__KEGG	Carbon fixation pathways in prokaryotes	0.00058151	3.23544	0.0500098	65	6	AAEL006634,AAEL008171,AAEL010146,AAEL018168,AAEL020382,AAEL028182,	9.2	5.68	6.61	0.0500098
ec00062__PK__KEGG	Fatty acid elongation	0.00534496	2.27206	0.127854	44	4	AAEL002296,AAEL008740,AAEL010146,AAEL018168,	9.1	5.59	6.34	0.459667
ec00281__PK__KEGG	Geraniol degradation	0.00578264	2.23787	0.127854	23	3	AAEL002296,AAEL010146,AAEL018168,	13	8.02	9.42	0.497307
ec00071__PK__KEGG	Fatty acid degradation	0.0059467	2.22572	0.127854	72	5	AAEL002296,AAEL006634,AAEL010146,AAEL010991,AAEL018168,	6.9	4.27	4.77	0.511416
ec00362__PK__KEGG	Benzoate degradation	0.00784885	2.10519	0.135	49	4	AAEL002296,AAEL006634,AAEL010146,AAEL018168,	8.2	5.02	5.63	0.675001
ec00620__PK__KEGG	Pyruvate metabolism	0.00966927	2.01461	0.135437	52	4	AAEL004338,AAEL006634,AAEL008171,AAEL020382,	7.7	4.73	5.27	0.831557
ec00280__PK__KEGG	Valine, leucine and isoleucine degradation	0.0110239	1.95766	0.135437	54	4	AAEL002296,AAEL006634,AAEL010146,AAEL018168,	7.4	4.56	5.06	0.948057
ec00984__PK__KEGG	Steroid degradation	0.0162566	1.78897	0.174758	1	1	AAEL008740,	100	61.51	inf	1
ec00630__PK__KEGG	Glyoxylate and dicarboxylate metabolism	0.0215762	1.66602	0.186269	37	3	AAEL006634,AAEL008171,AAEL020382,	8.1	4.99	5.52	1
ec00380__PK__KEGG	Tryptophan metabolism	0.0216591	1.66436	0.186269	135	6	AAEL001037,AAEL006634,AAEL010146,AAEL011282,AAEL018168,AAEL024536,	4.4	2.73	2.97	1
ec00020__PK__KEGG	Citrate cycle (TCA cycle)	0.0248005	1.60554	0.193895	39	3	AAEL004338,AAEL008171,AAEL028182,	7.7	4.73	5.21	1
ec00970__PK__KEGG	Aminoacyl-tRNA biosynthesis	0.0342756	1.46502	0.245642	76	4	AAEL000199,AAEL002748,AAEL014702,AAEL023850,	5.3	3.24	3.5	1
ec00650__PK__KEGG	Butanoate metabolism	0.0451353	1.34548	0.298587	83	4	AAEL002296,AAEL006634,AAEL010146,AAEL018168,	4.8	2.96	3.18	1
DAVID	GO analysis
Biological Process	Term	Count	%	PValue	negLogPvalue	Benjamini	Genes	List Total	Pop Hits	Pop Total	Fold Enrichment	Bonferroni	FDR
	GO:0006412~translation	22	14.0127	3.13657e-13	12.5035	1.75648e-11	AAEL013272, AAEL009151, AAEL000823, AAEL005817, AAEL011471, AAEL011587, AAEL010168, AAEL011656, AAEL013536, AAEL012733, AAEL003396, AAEL000010, AAEL006785, AAEL005220, AAEL002372, AAEL005097, AAEL008188, AAEL004175, AAEL000987, AAEL007715, AAEL000210, AAEL002534	86	138	3984	7.38524	1.75637e-11	1.75648e-11
	GO:0006886~intracellular protein transport	10	6.36943	1.51184e-05	4.82049	0.000423315	AAEL004441, AAEL013275, AAEL013098, AAEL011650, AAEL006040, AAEL004546, AAEL013614, AAEL009080, AAEL010159, AAEL010698	86	71	3984	6.52473	0.000846277	0.000423315
	GO:0042176~regulation of protein catabolic process	3	1.91083	0.00133111	2.87579	0.0248473	AAEL002906, AAEL012122, AAEL006315	86	3	3984	46.3256	0.0718775	0.0248473
	GO:0016192~vesicle-mediated transport	5	3.18471	0.0159391	1.79754	0.223148	AAEL013098, AAEL011650, AAEL006040, AAEL004546, AAEL013614	86	46	3984	5.03539	0.593341	0.223148
	GO:0006414~translational elongation	2	1.27389	0.082679	1.0826	0.661432	AAEL014583, AAEL003530	86	4	3984	23.1628	0.992035	0.661432
	GO:0042127~regulation of cell proliferation	2	1.27389	0.082679	1.0826	0.661432	AAEL004686, AAEL010341	86	4	3984	23.1628	0.992035	0.661432
	GO:0030111~regulation of Wnt signaling pathway	2	1.27389	0.082679	1.0826	0.661432	AAEL004686, AAEL010341	86	4	3984	23.1628	0.992035	0.661432
Cellular Component	Term	Count	%	PValue	negLogPvalue	Benjamini	Genes	List Total	Pop Hits	Pop Total	Fold Enrichment	Bonferroni	FDR
	GO:0005840~ribosome	20	12.7389	3.19988e-15	14.4949	1.08796e-13	AAEL014583, AAEL013272, AAEL009151, AAEL000823, AAEL011587, AAEL013536, AAEL012733, AAEL003396, AAEL000010, AAEL003530, AAEL006785, AAEL005220, AAEL002372, AAEL005097, AAEL008188, AAEL004175, AAEL000987, AAEL007715, AAEL002534, AAEL008329	89	119	5978	11.2888	1.09468e-13	1.02396e-13
	GO:0000502~proteasome complex	4	2.54777	0.000103395	3.9855	0.00175772	AAEL012095, AAEL002906, AAEL012122, AAEL006315	89	7	5978	38.382	0.00350945	0.00165432
	GO:0005737~cytoplasm	12	7.64331	0.00182688	2.73829	0.0207046	AAEL012095, AAEL003872, AAEL009041, AAEL002748, AAEL008740, AAEL007650, AAEL002508, AAEL014702, AAEL005052, AAEL011584, AAEL000199, AAEL005801	89	269	5978	2.99637	0.0602776	0.0194867
	GO:0015934~large ribosomal subunit	3	1.91083	0.0056633	2.24693	0.048138	AAEL005817, AAEL011471, AAEL000210	89	8	5978	25.1882	0.1756	0.0453064
	GO:0005730~nucleolus	3	1.91083	0.0311469	1.50659	0.211799	AAEL009859, AAEL003293, AAEL001037	89	19	5978	10.6056	0.658988	0.19934
	GO:0030126~COPI vesicle coat	2	1.27389	0.0576092	1.23951	0.326452	AAEL013098, AAEL004546	89	4	5978	33.5843	0.866999	0.307249
Molecular Function	Term	Count	%	PValue	negLogPvalue	Benjamini	Genes	List Total	Pop Hits	Pop Total	Fold Enrichment	Bonferroni	FDR
	GO:0003735~structural constituent of ribosome	24	15.2866	1.10083e-18	17.9583	6.38484e-17	AAEL014583, AAEL013272, AAEL009151, AAEL000823, AAEL005817, AAEL011471, AAEL011587, AAEL010168, AAEL011656, AAEL013536, AAEL012733, AAEL003396, AAEL000010, AAEL003530, AAEL006785, AAEL005220, AAEL002372, AAEL005097, AAEL008188, AAEL004175, AAEL000987, AAEL007715, AAEL000210, AAEL002534	112	139	7713	11.8905	6.38484e-17	6.05459e-17
	GO:0000166~nucleotide binding	13	8.28025	5.88025e-05	4.2306	0.00161805	AAEL012171, AAEL017116, AAEL012243, AAEL013982, AAEL010467, AAEL010899, AAEL002480, AAEL008257, AAEL003670, AAEL006473, AAEL005515, AAEL003664, AAEL006876	112	216	7713	4.14472	0.00340484	0.00153436
	GO:0005198~structural molecule activity	5	3.18471	8.36922e-05	4.07732	0.00161805	AAEL013098, AAEL003415, AAEL006040, AAEL004546, AAEL013614	112	17	7713	20.2547	0.00484259	0.00153436
	GO:0005524~ATP binding	23	14.6497	0.00111521	2.95264	0.0140189	AAEL012095, AAEL001769, AAEL002748, AAEL002508, AAEL010585, AAEL014702, AAEL011584, AAEL010341, AAEL010787, AAEL010644, AAEL015216, AAEL012827, AAEL004686, AAEL000081, AAEL008565, AAEL006794, AAEL007650, AAEL006582, AAEL009883, AAEL000199, AAEL004227, AAEL005801, AAEL000321	112	764	7713	2.07319	0.0626684	0.0132938
	GO:0030234~enzyme regulator activity	3	1.91083	0.00120853	2.91774	0.0140189	AAEL002906, AAEL012122, AAEL006315	112	4	7713	51.6496	0.0677339	0.0132938
	GO:0003723~RNA binding	8	5.09554	0.00555113	2.25562	0.0536609	AAEL011282, AAEL003514, AAEL010168, AAEL000210, AAEL011656, AAEL003664, AAEL005930, AAEL006876	112	149	7713	3.69751	0.275926	0.0508853
	GO:0043141~ATP-dependent 5'-3' DNA helicase activity	2	1.27389	0.042561	1.37099	0.352648	AAEL004686, AAEL010341	112	3	7713	45.9107	0.91975	0.334407
	GO:0003676~nucleic acid binding	19	12.1019	0.0681473	1.16655	0.476977	AAEL012690, AAEL012171, AAEL017116, AAEL013233, AAEL012243, AAEL001769, AAEL002748, AAEL002407, AAEL014702, AAEL013982, AAEL010787, AAEL008171, AAEL010467, AAEL010899, AAEL008257, AAEL006794, AAEL003670, AAEL006473, AAEL005515	112	865	7713	1.51267	0.983322	0.452306
	GO:0005525~GTP binding	6	3.82166	0.0740137	1.13069	0.476977	AAEL009859, AAEL003293, AAEL005052, AAEL011255, AAEL008517, AAEL004500	112	156	7713	2.6487	0.988437	0.452306
DAVID	KEGG pathway enrichment analysis
	Term	Count	%	PValue	negLogPvalue	Benjamini	Genes	List Total	Pop Hits	Pop Total	Fold Enrichment	Bonferroni	FDR
	aag03010:Ribosome	25	15.9236	5.21211e-14	13.283	2.60606e-12	AAEL014583, AAEL013272, AAEL009151, AAEL011471, AAEL010168, AAEL011656, AAEL013536, AAEL000010, AAEL005220, AAEL002372, AAEL004175, AAEL000210, AAEL002534, AAEL000823, AAEL005817, AAEL011587, AAEL012733, AAEL003396, AAEL003530, AAEL006785, AAEL005097, AAEL008188, AAEL000987, AAEL007715, AAEL008329	77	123	2392	6.31401	2.60347e-12	2.60606e-12
	aag03050:Proteasome	6	3.82166	0.0070147	2.15399	0.175368	AAEL012095, AAEL002906, AAEL012122, AAEL002508, AAEL001623, AAEL006315	77	39	2392	4.77922	0.2967	0.175368
	aag01212:Fatty acid metabolism	5	3.18471	0.0524493	1.28026	0.744523	AAEL002296, AAEL008740, AAEL010146, AAEL010991, AAEL006634	77	45	2392	3.45166	0.932373	0.744523
	aag00071:Fatty acid degradation	4	2.54777	0.0677257	1.16925	0.744523	AAEL002296, AAEL010146, AAEL010991, AAEL006634	77	30	2392	4.14199	0.969996	0.744523
	aag00062:Fatty acid elongation	3	1.91083	0.0996531	1.00151	0.744523	AAEL002296, AAEL008740, AAEL010146	77	17	2392	5.48205	0.994746	0.744523
	aag00640:Propanoate metabolism	3	1.91083	0.0996531	1.00151	0.744523	AAEL010146, AAEL000321, AAEL006634	77	17	2392	5.48205	0.994746	0.744523

## Sheet: Figure 2b
Figure 2b	dsRNA knockdown screen of interactors in AF5 cells
cells:	AF5
dsRNA:	300 ng	24 h
infection:	ZIKV-NLuc	MOI=1	72 h
	Relative							SUMMARY
	Repeat	AAEL009883	AAEL010585	AAEL020382	AAEL006634	dseGFP		Repeat	AAEL009883	AAEL010585	AAEL020382	AAEL006634	dseGFP
	1	0.610278	0.602377	0.366246	1.25826	0.925901		1	0.636935	0.472308	0.481587	1.3095	1
		0.603183	0.544419	0.544113	1.5272	1.00161		2	0.657903	0.623529	0.748009	1.33432	1
		0.839929	0.357918	0.506659	1.35084	1.05274		3	0.633156	0.736342	0.661695	0.966745	1
		0.494352	0.384519	0.509331	1.1017	1.01976		Overall mean	0.642665	0.610727	0.63043	1.20352	1
	Mean	0.636935	0.472308	0.481587	1.3095	1		Overall SEM	0.00769686	0.0764884	0.078482	0.118605	0
	SEM	0.0726787	0.0597981	0.0393821	0.0889329	0.026871		t-test vs dseGFP	0.000463632	0.0365073	0.0422589	0.228305
	2	0.660454	0.821412	0.863437	1.69946	1.30214
		0.727263	0.52024	0.737751	1.12159	0.74183
		0.727745	0.519987	0.716355	1.23026	0.83593
		0.516151	0.632479	0.674493	1.28597	1.1201
	Mean	0.657903	0.623529	0.748009	1.33432	1
	SEM	0.0498239	0.0710795	0.0406564	0.126409	0.128868
	3	0.576184	0.69745	0.744073	1.06163	1.19827
		0.662274	0.75953	0.531778	0.838534	1.02441
		0.635493	0.732494	0.604981	0.800244	0.93365
		0.658675	0.755895	0.765948	1.16657	0.84367
	Mean	0.633156	0.736342	0.661695	0.966745	1
	SEM	0.0198964	0.0142811	0.0560874	0.0880784	0.0756904
	Relative							SUMMARY
	Repeat	AAEL002178	AAEL000276	AAEL008658	AAEL028182	dseGFP		Repeat	AAEL002178	AAEL000276	AAEL008658	AAEL028182	dseGFP
	1	0.88396	1.10636	0.39256	1.25896	1.2066		1	0.737877	0.87069	0.449831	0.856485	1
		0.586602	0.66182	0.524287	0.679337	0.852822		2	1.07649	1.56382	0.597959	1.3344	1
		0.762022	0.697523	0.459491	0.704318	0.882882		3	0.784965	0.888704	0.454769	0.850892	1
		0.718924	1.01706	0.422988	0.783324	1.05769		Overall mean	0.866443	1.10774	0.500853	1.01393	1
	Mean	0.737877	0.87069	0.449831	0.856485	1		Overall SEM	0.105898	0.228101	0.0485737	0.160247	0
	SEM	0.0613504	0.112018	0.0283395	0.135976	0.0823566		t-test vs dseGFP	0.334426	0.683215	0.00933748	0.938662
	2	1.25043	1.71941	0.596499	0.929674	0.292726
		0.900572	1.62034	0.648743	1.79047	0.945742
		1.12992	1.53087	0.547403	1.42526	1.30521
		1.02502	1.38466	0.599189	1.19221	1.45633
	Mean	1.07649	1.56382	0.597959	1.3344	1
	SEM	0.0745586	0.0710555	0.0206933	0.182637	0.258934
	3	0.818889	1.12791	0.500757	0.998297	1.00971
		0.77415	0.733933	0.440366	0.687023	1.0514
		0.792624	0.642111	0.388928	0.770063	0.960335
		0.754199	1.05087	0.489027	0.948185	0.978553
	Mean	0.784965	0.888704	0.454769	0.850892	1
	SEM	0.0137629	0.118419	0.0255458	0.0733602	0.0199372
	Relative							SUMMARY
	Repeat	AAEL026751	AAEL006315	AAEL006362	AAEL010159	dseGFP		Repeat	AAEL026751	AAEL006315	AAEL006362	AAEL010159	dseGFP
	1	1.23484	1.01392	1.29841	1.37246	0.71608		1	1.02097	0.805329	1.05341	1.31158	1
		0.874765	0.553498	0.890173	1.41759	0.822427		2	0.846958	0.599631	0.685284	0.677793	1
		0.742138	0.597822	0.893128	1.37421	1.07094		3	0.763391	0.596127	0.726931	0.768519	1
		1.23214	1.05607	1.13193	1.08207	1.39055		Overall mean	0.877106	0.667029	0.821875	0.919298	1
	Mean	1.02097	0.805329	1.05341	1.31158	1		Overall SEM	0.075869	0.0691574	0.11639	0.197883	0
	SEM	0.12565	0.133186	0.0993837	0.0772137	0.149918		t-test vs dseGFP	0.246704	0.0405337	0.26556	0.722913
	2	0.700469	0.612285	0.866083	0.76878	0.956839
		0.964353	0.46649	0.618912	0.598547	1.03076
		0.968866	0.620071	0.500144	0.544944	0.852382
		0.754146	0.699677	0.755996	0.7989	1.16002
	Mean	0.846958	0.599631	0.685284	0.677793	1
	SEM	0.06995	0.0485745	0.0797761	0.0624996	0.0646822
	3	0.834921	0.660333	0.799803	0.898737	0.949649
		0.746167	0.539863	0.64689	0.686252	0.988439
		0.867921	0.486193	0.6645	0.683195	1.08899
		0.604555	0.69812	0.79653	0.805891	0.97292
	Mean	0.763391	0.596127	0.726931	0.768519	1
	SEM	0.0588563	0.0498131	0.0412901	0.0519627	0.0307161
	Relative							SUMMARY
	Repeat	AAEL002407	AAEL008517	AAEL017116	AAEL017508	dseGFP		Repeat	AAEL002407	AAEL008517	AAEL017116	AAEL017508	dseGFP
	1	1.59815	1.00304	1.2421	1.1124	0.858952		1	1.54264	0.971412	0.942491	1.06124	1
		1.58361	0.796597	0.581882	1.04923	0.881443		2	0.621956	0.807835	0.837936	0.701323	1
		1.29134	0.729704	0.633166	1.00884	1.01347		3	1.48896	1.03639	1.33187	1.08753	1
		1.69745	1.35631	1.31282	1.0745	1.24613		Overall mean	1.21785	0.938546	1.03743	0.950032	1
	Mean	1.54264	0.971412	0.942491	1.06124	1		Overall SEM	0.298351	0.0679946	0.150281	0.124585	0
	SEM	0.0875022	0.140869	0.194214	0.0217614	0.0888415		t-test vs dseGFP	0.541223	0.461494	0.826539	0.727156
	2	0.680736	0.788524	0.751336	0.603348	1.14967
		0.588213	0.790184	0.728971	0.611692	0.995464
		0.565495	0.795025	0.848326	0.718574	0.876565
		0.65338	0.857605	1.02311	0.871678	0.978302
	Mean	0.621956	0.807835	0.837936	0.701323	1
	SEM	0.0270322	0.0166473	0.06694	0.0625507	0.0563683
	3	1.52388	1.25157	1.4852	1.10439	0.801389
		1.65779	0.813255	1.24943	0.871518	1.25766
		1.66345	0.929192	1.33277	1.12969	1.02821
		1.11073	1.15155	1.26009	1.24451	0.912745
	Mean	1.48896	1.03639	1.33187	1.08753	1
	SEM	0.130136	0.100352	0.0543587	0.0781914	0.097572
	Relative							SUMMARY
	Repeat	AAEL019669	AAEL000622	AAEL006876	AAEL001009	dseGFP		Repeat	AAEL019669	AAEL000622	AAEL006876	AAEL001009	dseGFP
	1	1.23924	1.33018	1.28325	1.04333	1.00965		1	0.900326	0.965792	1.12801	1.00558	1
		0.64247	0.638598	0.791455	1.02147	1.20874		2	0.816098	0.914046	1.32664	0.83854	1
		0.662849	0.700645	1.01378	0.93744	0.951162		3	1.04454	1.00248	1.46155	0.828047	1
		1.05675	1.19374	1.42354	1.02008	0.830445		Overall mean	0.920321	0.960774	1.3054	0.890722	1
	Mean	0.900326	0.965792	1.12801	1.00558	1		Overall SEM	0.0666992	0.0256525	0.0968714	0.0575087	4.53247e-17
	SEM	0.147821	0.17371	0.140759	0.0233292	0.0789513		t-test vs dseGFP	0.354702	0.265843	0.0875947	0.19779
	2	0.757456	0.978548	1.37602	0.785558	0.745549
		1.06177	0.688864	1.61317	0.940992	0.98876
		0.764611	1.10155	1.02747	0.816471	1.10431
		0.680553	0.887221	1.28989	0.811138	1.16138
	Mean	0.816098	0.914046	1.32664	0.83854	1
	SEM	0.0840721	0.0869608	0.120896	0.0348108	0.0921033
	3	1.20737	0.97065	1.37333	0.781739	0.854294
		0.815387	0.822997	1.65213	0.845418	1.05396
		0.909302	0.933102	1.15966	0.728076	1.06072
		1.2461	1.28318	1.6611	0.956955	1.03103
	Mean	1.04454	1.00248	1.46155	0.828047	1
	SEM	0.107215	0.0986722	0.120784	0.0492084	0.0489826
	Relative							SUMMARY
	Repeat	AAEL002906	AAEL012122	AAEL001623	AAEL012690	eGFP		Repeat	AAEL002906	AAEL012122	AAEL001623	AAEL012690	dseGFP
	1	0.725174	0.745751	0.832462	0.617295	1.07953		1	0.657367	0.744167	0.775483	0.543377	1
		0.608785	0.745521	0.828244	0.602694	1.03527		2	0.695621	0.807258	0.981792	0.226366	1
		0.640064	0.645847	0.735827	0.569753	0.981441		3	0.65378	0.740586	0.977757	0.256166	1
		0.655443	0.83955	0.705399	0.383768	0.903765		Overall mean	0.668922	0.764004	0.911677	0.34197	1
	Mean	0.657367	0.744167	0.775483	0.543377	1		Overall SEM	0.0133893	0.0216519	0.0681071	0.10107	0
	SEM	0.0245987	0.0395485	0.0322939	0.0541241	0.0378305		t-test vs dseGFP	0.00163151	0.00831268	0.324145	0.0227883
	2	0.749667	0.780998	1.04394	0.220965	1.09865
		0.637713	0.836167	1.01831	0.228018	1.11526
		0.719608	0.769415	1.00985	0.216679	0.939392
		0.675494	0.842453	0.855062	0.239804	0.8467
	Mean	0.695621	0.807258	0.981792	0.226366	1
	SEM	0.0245878	0.0186995	0.0428603	0.0050525	0.0646727
	3	0.662322	0.849083	0.991549	0.216001	1.09756
		0.78578	0.804308	0.925784	0.277846	0.954145
		0.616691	0.65156	1.13914	0.228792	1.1023
		0.550324	0.657393	0.854555	0.302025	0.845998
	Mean	0.65378	0.740586	0.977757	0.256166	1
	SEM	0.0496453	0.0505624	0.0606316	0.0202807	0.0617805

## Sheet: Figure 3
Figure 3b	TER94 and Rpn1 dsRNA knockdown and cycloheximide chase assay
cells:	AF5-V5-C
dsRNA:	300 ng	24 h
timepoints:	0, 4, 8 h post-cycloheximide treatment
	Densitometry - dsTER94							Densitometry (relative signal to 0 h) - dsTER94
	Repeat	Timepoint (h)	V5-C	g-Tubulin	Ratio	Relative signal		Repeat	0	4	8
	1	0	142472	5352.35	26.6185	1		1	1	0.997753	0.666628
		4	106536	4011.34	26.5587	0.997753		2	1	0.95321	0.83993
		8	78309.5	4413.13	17.7446	0.666628		3	1	0.8649	0.928935
	2	0	19100	282	67.7305	1		Overall mean	1	0.811831	0.811831
		4	18400	285	64.5614	0.95321		Overall SEM		0.039039	0.0770138
		8	12800	225	56.8889	0.83993		t-test vs 0 h		0.256517	0.134522
	3	0	44117.7	2062.27	21.3928	1		t-test vs dseGFP		0.000949361	0.0236034
		4	34600	1870	18.5027	0.8649
		8	24812.8	1248.59	19.8726	0.928935
	Densitometry - dsRpn1							Densitometry (relative signal to 0 h) - dsRpn1
	Repeat	Timepoint (h)	V5-C	g-Tubulin	Ratio	Relative signal		Repeat	0	4	8
	1	0	71700	4656.3	15.3985	1		1	1	0.843829	0.81499
		4	59300	4563.75	12.9937	0.843829		2	1	0.914237	0.911315
		8	33400	2661.43	12.5496	0.81499		3	1	0.868599	0.975721
	2	0	31784.6	2627.3	12.0978	1		Overall mean	1	0.900675	0.900675
		4	14378.4	1300	11.0603	0.914237		Overall SEM		0.0206205	0.046703
		8	16512.4	1497.73	11.0249	0.911315		t-test vs 0 h		0.026375	0.167299
	3	0	17549.4	306	57.351	1		t-test vs dseGFP		0.00133251	0.00606087
		4	10311.7	207	49.815	0.868599
		8	10240.4	183	55.9586	0.975721
	Densitometry - dseGFP							Densitometry (relative signal to 0 h) - dseGFP
	Repeat	Timepoint (h)	V5-C	g-Tubulin	Ratio	Relative signal		Repeat	0	4	8
	1	0	57681.1	3557.11	16.2157	1		1	1	0.447178	0.424574
		4	29197.8	4026.55	7.25132	0.447178		2	1	0.544262	0.570156
		8	25521.3	3706.93	6.88477	0.424574		3	1	0.439758	0.353186
	2	0	12900	353.254	36.5176	1		Overall mean	1	0.449305	0.449305
		4	7960	400.5	19.8752	0.544262		Overall SEM		0.0336661	0.0638427
		8	7880	378.469	20.8207	0.570156		t-test vs 0 h		0.0041191	0.013175
	3	0	67114.7	1598.45	41.9874	1
		4	37171.8	2013.18	18.4643	0.439758
		8	42362.2	2856.64	14.8294	0.353186
Figure 3c	Uncropped immunoblots of co-IP of myc-TER94 in AF5-V5-C cells
Figure 3d	TER94 and Rpn1 dsRNA knockdown and ZIKV PE243 infection
cells:	AF5
dsRNA:	300 ng	24 h
infection:	ZIKV PE243	MOI=1	72 h
	ZIKV PE243 RT-qPCR (fold change)														SUMMARY
	TER94	Repeat	Sample	ZIKV mean CT	ZIKV Var	S7 mean CT	S7 Variance	dCT	dCT Var	ddCT	2ddCT	max FC	min FC		Repeat	dsTER94	dseGFP	dsRpn1	dseGFP
		1	dsTER94	19.5513	0.12651	13.6005	0.00930446	5.95079	0.126852	0.920891	0.528183	0.576727	0.483724		1	0.920891	0	0.945813	0
			dseGFP	19.7929	0.0221787	14.763	0.040216	5.0299	0.0459263	0	1	1.03235	0.968668		2	0.546782	0	1.10898	0
		2	dsTER94	20.2297	0.00364075	13.9494	0.00216842	6.28031	0.00423758	0.546782	0.684545	0.686559	0.682538		3	0.942571	0	0.873726	0
			dseGFP	19.8373	0.00745603	14.1037	0.0346259	5.73353	0.0354196	0	1	1.02485	0.975748		Overall mean	0.803415	0	0.976174	0
		3	dsTER94	19.8234	0.00493234	13.809	0.0606332	6.0144	0.0608335	0.942571	0.520305	0.542713	0.498821		Overall SD	0.252932	0.896334	0.760051	0.775886
			dseGFP	19.9863	1.12997e-05	14.9144	0.00275392	5.07183	0.00275394	0	1	1.00191	0.998093		2ddCT	0.572991	1	0.508326	1
	Rpn1	Repeat	Sample	ZIKV mean CT	ZIKV Variance	S7 mean CT	S7 Variance	dCT	dCT Var	ddCT	2ddCT	max FC	min FC		max FC	0.682791	1.86133	0.860876	1.71224
		1	dsRpn1	19.4257	0.000242041	13.4081	0.0990897	6.01764	0.09909	0.945813	0.519137	0.556046	0.484678		min FC	0.480848	0.53725	0.300154	0.58403
			dseGFP	19.9863	1.12997e-05	14.9144	0.00275392	5.07183	0.00275394	0	1	1.00191	0.998093		t-test vs dseGFP	0.0246285		0.00504349
		2	dsRpn1	21.0746	0.00497547	14.6538	0.0266615	6.42077	0.0271218	1.10898	0.463621	0.472419	0.454986
			dseGFP	20.978	0.0110354	15.6662	0.138849	5.31179	0.139287	0	1	1.10136	0.907968
		3	dsRpn1	19.7503	0.00379543	14.2525	0.0225292	5.49776	0.0228467	0.873726	0.545736	0.554447	0.537161
			dseGFP	18.7434	0.0215415	14.1193	0.000264111	4.62403	0.0215432	0	1	1.01504	0.985178
	ZIKV PE243 plaque assay (PFU/mL)
	Repeat	dsTER94	dsRpn1	dseGFP
	1	19000	10700	164000
	2	20000	43300	97500
	3	30000	11200	186000
	Overall mean	23000	21733.3	149167
	Overall SEM	3511.88	10784.3	26602.5
	t-test vs dseGFP	0.0396529	0.0276486
Figure 3f	TER94 and Rpn1 dsRNA knockdown and ZIKV replicon
cells:	AF5
dsRNA:	300 ng	24 h
ZIKV replicon:	1 ug	24 h
pIZ-Fluc (control):	50 ng
	Ratio	dsTER94	dsRpn1	dseGFP	Relative					SUMMARY
		NLuc/FLuc	NLuc/FLuc	NLuc/FLuc		dsTER94	dsRpn1	dseGFP		Repeat	dsTER94	dsRpn1	dseGFP
	Repeat 1	11.8296	11.2969	11.2647	Repeat 1	1.36162	1.3003	1.2966		1	1.15526	1.05751	1
		9.53154	11.0025	6.41469		1.09711	1.26642	0.73835		2	0.897284	0.955879	1
		6.08255	8.05616	5.59237		0.700119	0.927288	0.643699		3	0.753831	0.977388	1
		12.7035	6.39457	11.4797		1.46221	0.736034	1.32135		Overall mean	0.93546	0.996926	1
	mean			8.68787	mean	1.15526	1.05751	1		Overall SEM	0.108214	0.151977	0.123616
					SEM	0.170131	0.136288	0.179501		t-test vs dseGFP	0.637802	0.929875
	Repeat 2	44.9058	56.8127	52.2578	Repeat 2	0.984638	1.24572	1.14584
		37.3939	43.8973	35.2061		0.819925	0.962525	0.771955
		35.9885	31.0647	42.8011		0.789111	0.681148	0.938488
		45.3995	42.6021	52.1608		0.995463	0.934124	1.14372
	mean			45.6064	mean	0.897284	0.955879	1
					SEM	0.053972	0.11547	0.0902369
	Repeat 3	79.6837	117.727	100.993	Repeat 2	1.02777	1.51845	1.30262
		54.0205	82.5226	71.2196		0.696762	1.06438	0.918597
		57.6903	48.5913	68.8248		0.744095	0.626735	0.887709
		42.3861	54.2702	69.0857		0.5467	0.699981	0.891073
	mean			77.5308	mean	0.753831	0.977388	1
					SEM	0.100539	0.204172	0.101111
Figure 3h	TER94 and Rpn1 dsRNA knockdown and ZIKV PE243 early infection
cells:	AF5
dsRNA:	300 ng	24 h
infection:	ZIKV PE243	MOI=10
timepoints:	1-2 hpi
	ZIKV PE243 RT-qPCR (fold change)														SUMMARY	1 h		2 h
	Time (h)	Repeat	Sample	ZIKV mean CT	ZIKV Var	S7 mean CT	S7 Var	dCT	dCT Var	ddCT	2ddCT	max FC	min FC		Repeat	dsTER94	dseGFP	dsTER94	dseGFP
	1	1	dsTER94	26.0015	0.009365	17.9471	0.000341404	8.05442	0.00937122	-1.55441	2.93713	2.95627	2.91812		1	-1.55441	0	0.121339	0
			dseGFP	25.6848	0.0012498	16.076	0.00316721	9.60883	0.00340488	0	1	1.00236	0.997643		2	-0.997719	0	-0.664775	0
		2	dsTER94	22.3596	0.000398413	16.011	0.00128313	6.34857	0.00134356	-0.997719	1.99684	1.9987	1.99498		3	-1.24585	0	-0.548929	0
			dseGFP	22.435	0.00090535	15.0887	0.0743776	7.34629	0.0743831	0	1	1.05291	0.949748		Overall mean	-1.26599	0	-0.364122	0
		3	dsTER94	24.6597	0.229279	20.1054	0.00470917	4.55435	0.229327	-1.24585	2.37158	2.78017	2.02303		Overall SD	0.282868	0.189529	0.0621903	0.264301
			dseGFP	22.2863	0.00443348	16.4861	0.0296458	5.8002	0.0299755	0	1	1.02099	0.979437		2ddCT	2.40492	1	1.2871	1
	2	Repeat	Sample	ZIKV mean CT	ZIKV Variance	S7 mean CT	S7 Var	dCT	dCT Var	ddCT	2ddCT	max FC	min FC		max FC	2.92586	1.14039	1.34379	1.20105
		1	dsTER94	25.6188	0.00442222	15.1879	0.000145474	10.4309	0.00442461	0.121339	0.919334	0.922158	0.916519		min FC	1.97674	0.876892	1.23279	0.832602
			dseGFP	25.8293	0.00159113	15.5198	0.000977951	10.3096	0.00186764	0	1	1.0013	0.998706		t-test vs dseGFP	0.0157943		0.275596
		2	dsTER94	20.8175	0.00194911	14.9786	0.000823996	5.83892	0.00211613	-0.664775	1.58532	1.58765	1.583		t-test vs 2 h	0.0450327
			dseGFP	20.9541	0.00113642	14.4504	0.206636	6.50369	0.206639	0	1	1.154	0.866553
		3	dsTER94	22.1862	0.00502096	16.3748	0.000644583	5.81146	0.00506216	-0.548929	1.463	1.46814	1.45787
			dseGFP	22.6764	0.00105511	16.316	7.56322e-05	6.36039	0.00105782	0	1	1.00073	0.999267
	ZIKV PE243 RT-qPCR (fold change)														SUMMARY	1 h		2 h
	Time (h)	Repeat	Sample	ZIKV mean CT	ZIKV Var	S7 mean CT	S7 Var	dCT	dCT Var	ddCT	2ddCT	max FC	min FC		Repeat	dsRpn1	dseGFP	dsRpn1	dseGFP
	1	1	dsRpn1	25.6317	0.000559811	15.6959	0.00169991	9.93582	0.00178972	-0.150746	1.11014	1.11152	1.10877		1	-0.150746	0	0.526177	0
			dseGFP	25.868	0.0008079	15.7814	0.00136962	10.0866	0.00159015	0	1	1.0011	0.998898		2	0.194225	0	-0.344889	0
		2	dsRpn1	27.378	0.00293673	16.5621	0.000545411	10.8159	0.00298695	0.194225	0.874042	0.875854	0.872235		3	0.311119	0	-0.128822	0
			dseGFP	26.9861	0.00293534	16.3644	0.00322027	10.6217	0.00435734	0	1	1.00302	0.996984		Overall mean	0.118199	0	0.0174886	0
		3	dsRpn1	22.9384	0.000424525	15.9264	0.000168732	7.01201	0.000456828	0.311119	0.806016	0.806272	0.805761		Overall SD	0.0417672	0.0515524	0.106841	0.0516082
			dseGFP	21.8832	0.000309985	15.1823	0.00200162	6.70089	0.00202548	0	1	1.0014	0.998597		2ddCT	0.921337	1	0.987951	1
	2	Repeat	Sample	ZIKV mean CT	ZIKV Var	S7 mean CT	S7 Var	dCT	dCT Var	ddCT	2ddCT	max FC	min FC		max FC	0.9484	1.03638	1.06389	1.03642
		1	dsRpn1	25.9801	0.00151174	15.9307	0.00247246	10.0493	0.002898	0.526177	0.694392	0.695789	0.692999		min FC	0.895046	0.964897	0.91743	0.96486
			dseGFP	25.2874	0.00218743	15.7643	0.00028312	9.52317	0.00220567	0	1	1.00153	0.998472		t-test vs dseGFP	0.483714		0.952831
		2	dsRpn1	26.7141	0.000564551	16.1884	0.0286042	10.5257	0.0286098	-0.344889	1.27005	1.29549	1.24512		t-test vs 1 h	0.756084
			dseGFP	27.4293	0.000794246	16.5587	0.00130897	10.8706	0.00153109	0	1	1.00106	0.998939
		3	dsRpn1	22.6279	5.09733e-05	15.9719	0.00273664	6.65596	0.00273711	-0.128822	1.0934	1.09548	1.09133
			dseGFP	22.8473	0.00418707	16.0625	0.00074862	6.78478	0.00425347	0	1	1.00295	0.997056

## Sheet: Figure 4
Figure 4b	siVCP siRNA knockdown and ZIKV-NLuc or ZIKV PE243 infection in A549 cells
cells:	A549 cells
siRNA:	0.5 pmol	72 h
infection:	ZIKV-NLuc	MOI=10	24 h
	ZIKV-NLuc readings
	Relative	siVCP1	siVCP2	siNeg	siVCP1+2	siNeg2X		SUMMARY
	Repeat 1	0.396036	0.60885	0.98835	0.573589	0.989949		Repeat	siVCP-1	siVCP-2	siNeg	siVCP-1+2	siNeg2X
		0.461329	0.607909	1.02147	0.755241	1.00997		1	0.413772	0.60076	1	0.604768	1
		0.386276	0.603803	1.05211	0.561865	1.05922		2	0.296072	0.663754	1	0.574126	1
		0.411449	0.58248	0.938072	0.528379	0.940857		3	0.660726	0.724257	1	0.782578	1
	mean	0.413772	0.60076	1	0.604768	1		Overall mean	0.456857	0.662924	1	0.653824	1
	SEM	0.0166774	0.00619109	0.0244046	0.0510639	0.0245043		Overal SEM	0.107448	0.0356529	0	0.0649819	0
								t-test vs siNEG	0.0369782	0.0110032		0.0334771
	Repeat 2	0.246859	0.585977	0.831862	0.493225	0.908252
		0.311174	0.707341	1.03893	0.59762	0.988144
		0.310646	0.748418	1.13081	0.66471	1.07154
		0.315611	0.613281	0.998395	0.540948	1.03206
	mean	0.296072	0.663754	1	0.574126	1
	SEM	0.0164423	0.0383674	0.0625164	0.0369721	0.0350053
	Repeat 3	0.662003	0.739973	1.09031	0.735506	1.1225
		0.646445	0.771742	0.991349	0.858563	0.916215
		0.683186	0.777908	0.88231	0.814929	1.05753
		0.65127	0.607406	1.03603	0.721317	0.903755
	mean	0.660726	0.724257	1	0.782578	1
	SEM	0.00816222	0.0398271	0.0441398	0.0326458	0.053696
cells:	A549 cells
siRNA:	0.5 pmol	72 h
infection:	ZIKV PE243	MOI=10	24 h
	ZIKV PE243 RT-qPCR													SUMMARY
	Repeat	Sample	ZIKV mean CT	ZIKV Variance	GAPDH mean CT	GAPDH Variance	dCT	dCT Var	ddCT	2ddCT	max FC	min FC		Repeat	siVCP-1	siVCP-2	siNeg	siVCP-1+2	siNeg2X
	1	siVCP-1	14.4157	0.0363859	14.8414	0.295071	-0.425625	0.297306	1.02813	0.490345	0.602559	0.399028		1	1.02813	0.924526	0	1.65793	0
		siVCP-2	14.3444	0.00518752	14.8736	0.00127497	-0.529229	0.0053419	0.924526	0.526854	0.528808	0.524906		2	1.12688	1.41473	0	1.77239	0
		siNeg	13.8553	0.00113547	15.3091	0.00602588	-1.45376	0.00613193	0	1	1.00426	0.995759		3	1.18857	1.30135	0	1.25956	0
		siVCP-1+2	15.0463	0.000151059	14.7183	0.139619	0.327931	0.139619	1.65793	0.316893	0.349094	0.287663		Overall mean	1.11453	1.21353	0	1.56329	0
		siNeg2X	14.1063	0.000159261	15.4363	0.0190101	-1.33	0.0190108	0	1	1.01326	0.986909		Overall SD	0.318106	0.0823559	0.307906	0.470995	0.370984
	2	siVCP-1	14.2607	0.00444505	15.8332	0.0026909	-1.57252	0.00519609	1.12688	0.457906	0.459558	0.45626		2ddCT	0.461843	0.431211	1	0.338378	1
		siVCP-2	13.9039	0.00048977	15.1886	0.770686	-1.28467	0.770686	1.41473	0.375081	0.639918	0.219849		max FC	0.575776	0.456543	1.23791	0.469013	1.29323
		siNeg	12.6584	0.00089548	15.3578	0.275999	-2.6994	0.276	0	1	1.21083	0.825878		min FC	0.370455	0.407285	0.807814	0.244128	0.773255
		siVCP-1+2	14.0542	0.00138549	14.919	0.514246	-0.864786	0.514248	1.77239	0.292724	0.418083	0.204953		t-test	0.00175295	0.0145815		0.00973959
		siNeg2X	12.7527	0.00832978	15.3899	0.392976	-2.63717	0.393065	0	1	1.31318	0.76151
	3	siVCP-1	14.8166	0.000427869	16.0852	0.000981757	-1.2686	0.00107094	1.18857	0.438738	0.439063	0.438412
		siVCP-2	14.4069	0.00978332	15.5627	0.000716288	-1.15581	0.00980951	1.30135	0.405746	0.408514	0.402996
		siNeg	13.3575	0.000739721	15.8147	0.00216291	-2.45717	0.00228591	0	1	1.00159	0.998417
		siVCP-1+2	14.6645	0.0110473	15.5995	0.00367791	-0.934952	0.0116434	1.25956	0.41767	0.421055	0.414313
		siNeg2X	13.8976	0.000518286	16.0922	0.000624328	-2.19452	0.000811422	0	1	1.00056	0.999438
Figure 4d	Chemical inhibitors treatment and infection with ZIKV PE243
cells:	A549 cells
drugs:	2 h before and during infection
infection:	ZIKV PE243	MOI=10	24 h
	ZIKV PE243 RT-qPCR														SUMMARY
	Drug	Repeat	Sample	ZIKV mean CT	ZIKV Variance	GAPDH mean CT	GAPDH Variance	dCT	dCT Var	ddCT	2ddCT	max FC	min FC		Repeat	Pyr-41	DMSO	DBeQ	DMSO	EerI	DMSO	ML364	DMSO	MG132	DMSO
	Pyr-41 (75 uM)	1	Pyr-41	15.6918	0.00066353	15.979	0.000705919	-0.287171	0.000968811	1.06285	0.478686	0.479008	0.478365		1	1.06285	0	0.430789	0	0.645053	0	0.056236	0	1.10383	0
			DMSO	14.1986	0.0108391	15.5486	0.00189649	-1.35002	0.0110038	0	1	1.00766	0.992402		2	0.627822	0	0.897536	0	0.82677	0	0.130813	0	1.42911	0
		2	Pyr-41	16.1263	0.00604029	14.6628	0.0483058	1.46349	0.048682	0.627822	0.647153	0.669363	0.62568		3	0.95194	0	0.944451	0	0.860711	0	0.498399	0	1.55501	0
			DMSO	15.4805	0.00813458	14.6449	0.00163273	0.835663	0.00829682	0	1	1.00577	0.994266		Overall mean	0.88087	0	0.757592	0	0.777511	0	0.228483	0	1.36265	0
		3	Pyr-41	16.2902	0.00126927	16.8161	0.00798666	-0.525912	0.00808689	0.95194	0.516937	0.519843	0.514047		Overall SD	0.13873	0.0922524	0.739995	0.389332	0.0737423	0.389409	0.0508414	0.108131	0.256214	0.420464
			DMSO	15.2692	0.00569608	16.7471	0.0157839	-1.47785	0.0167803	0	1	1.0117	0.988436		2ddCT	0.54304	1	0.591483	1	0.583372	1	0.853532	1	0.388867	1
	DBeQ (1 uM)	1	DBeQ	22.1749	0.000812568	15.1012	0.00232789	7.07372	0.00246563	0.430789	0.741856	0.743125	0.740589		max FC	0.597852	1.06603	0.987876	1.30979	0.613966	1.30986	0.884147	1.07783	0.464439	1.33836
			DMSO	21.8231	0.00124381	15.1802	0.00041977	6.64293	0.00131273	0	1	1.00091	0.99909		min FC	0.493253	0.938057	0.354145	0.763483	0.554303	0.763442	0.823977	0.927789	0.325591	0.747184
		2	DBeQ	15.6911	0.00291663	16.1436	0.000430151	-0.452482	0.00294818	0.897536	0.536803	0.537901	0.535707		t-test	0.0212547		0.0437862		0.00733313		0.236517		0.00959067
			DMSO	14.1986	0.0108391	15.5486	0.00189649	-1.35002	0.0110038	0	1	1.00766	0.992402
		3	DBeQ	19.0526	0.0200734	15.1964	0.00133466	3.8562	0.0201177	0.944451	0.519627	0.526924	0.512431
			DMSO	19.6698	0.442192	16.758	0.0142457	2.91175	0.442422	0	1	1.35888	0.735898
	EerI (1 uM)	1	EerI	15.3007	0.00527066	16.0057	0.00121789	-0.704965	0.00540954	0.645053	0.639469	0.641871	0.637076
			DMSO	14.1986	0.0108391	15.5486	0.00189649	-1.35002	0.0110038	0	1	1.00766	0.992402
		2	EerI	15.7172	0.000696199	14.8642	0.000759811	0.852973	0.00103054	0.82677	0.56379	0.564193	0.563388
			DMSO	15.232	0.000219195	15.2058	0.00147552	0.0262035	0.00149171	0	1	1.00103	0.998967
		3	EerI	20.2113	0.00981651	16.4388	0.00106144	3.77246	0.00987373	0.860711	0.550681	0.554463	0.546925
			DMSO	19.6698	0.442192	16.758	0.0142457	2.91175	0.442422	0	1	1.35888	0.735898
	ML364 (2 uM)	1	ML364	18.8493	0.00215018	16.9126	0.000186201	1.93671	0.00215823	0.056236	0.96177	0.96321	0.960332
			DMSO	18.7912	0.0283891	16.9107	0.000365911	1.88048	0.0283914	0	1	1.01987	0.980513
		2	ML364	17.8449	0.00104817	16.9104	0.00144617	0.934521	0.00178608	0.130813	0.913316	0.914448	0.912186
			DMSO	16.5885	0.000959287	15.7848	0.000327272	0.803707	0.00101358	0	1	1.0007	0.999298
		3	ML364	14.9409	0.00294074	15.3287	0.00242278	-0.387809	0.00381022	0.498399	0.707892	0.709764	0.706025
			DMSO	15.1124	0.00410494	15.9986	0.0039138	-0.886208	0.00567171	0	1	1.00394	0.996076
	MG132 (20 uM)	1	MG132	17.7692	0.000826326	16.0971	0.000160192	1.67203	0.00084171	1.10383	0.465278	0.46555	0.465007
			DMSO	16.2327	0.0291992	15.6645	0.0818456	0.568197	0.0868982	0	1	1.06208	0.941545
		2	MG132	16.819	0.000418465	14.8182	0.000550124	2.00081	0.000691194	1.42911	0.371359	0.371537	0.371181
			DMSO	15.232	0.000219195	14.6603	0.00102622	0.571695	0.00104937	0	1	1.00073	0.999273
		3	MG132	20.2064	0.00668587	15.7397	0.19529	4.46676	0.195405	1.55501	0.340326	0.389688	0.297216
			DMSO	19.6698	0.442192	16.758	0.0142457	2.91175	0.442422	0	1	1.35888	0.735898
Figure 4f	Drug time-of-addition assay with ZIKV-NLuc infection
cells:	A549 cells
infection:	ZIKV-NLuc	MOI=10	24 h
	Drug	Relative	2h pre-infection		co-treatment		2h post-infection			SUMMARY	2h pre-infection		co-treatment		2h post-infection
	DBeQ (1 uM)	Repeat	DBeQ	DMSO	DBeQ	DMSO	DBeQ	DMSO		Repeat	DBeQ	DMSO	DBeQ	DMSO	DBeQ	DMSO
		1	0.690695	0.884731	1.75719	1.01874	0.494862	1.02304		1	0.723208	1	1.44094	1	1.32644	1
			0.766442	0.920927	1.59301	0.946751	1.65784	0.967476		2	0.752748	1	1.09516	1	1.13112	1
			0.95099	1.16251	1.03287	0.961966	1.38867	1.06993		3	0.516399	1	1.56048	1	0.982778	1
			0.484704	1.03183	1.38068	1.07254	1.7644	0.939555		Overall mean	0.664118	1	1.36553	1	1.14678	1
		mean	0.723208	1	1.44094	1	1.32644	1		Overall SEM	0.0743501	9.06493e-17	0.13952	4.53247e-17	0.0995165	1.01349e-16
		SEM	0.0964775	0.0625589	0.156335	0.0287163	0.288247	0.0290582		t-test vs DMSO	0.0456689		0.12002		0.278191
		2	1.10412	1.06568	1.30377	1.02721	1.08642	0.806166
			0.369851	1.07288	0.872547	0.18895	1.16541	1.28446
			0.642684	0.895478	0.877996	1.52788	1.24562	0.952376
			0.894332	0.965958	1.32632	1.25596	1.02702	0.957
		mean	0.752748	1	1.09516	1	1.13112	1
		SEM	0.158702	0.0425341	0.12704	0.289067	0.0475395	0.10108
		3	0.767508	1.19368	1.64838	1.46479	0.767177	1.12696
			0.254646	0.889283	1.84785	1.29099	0.939277	1.21733
			0.292199	0.877261	1.44452	0.189797	1.67098	0.807946
			0.751245	1.03977	1.30119	1.05442	0.553682	0.847761
		mean	0.516399	1	1.56048	1	0.982778	1
		SEM	0.140531	0.0743968	0.11937	0.282857	0.242576	0.101412
	EerI (1 uM)	Repeat	EerI	DMSO	EerI	DMSO	EerI	DMSO		SUMMARY	2h pre-infection		co-treatment		2h post-infection
		1	0.389103	1.19368	0.839239	0.902392	1.02371	0.789231		Repeat	EerI	DMSO	EerI	DMSO	EerI	DMSO
			0.439909	0.889283	0.951805	1.4842	0.953146	1.06762		1	0.453638	1	0.856432	1	0.946847	1
			0.838539	0.877261	0.795087	0.877542	0.94806	1.21684		2	0.478352	1	0.839008	1	0.973079	1
			0.147002	1.03977	0.839596	0.735868	0.86247	0.926301		3	0.736963	1	1.265	1	0.826249	1
		mean	0.453638	1	0.856432	1	0.946847	1		Overall mean	0.556318	1	0.986814	1	0.915392	1
		SEM	0.143332	0.0743968	0.0334643	0.165514	0.0330012	0.091946		Overall SEM	0.0906038	1.28198e-16	0.139185	1.01349e-16	0.0452101	0
		2	0.657331	1.06568	0.893661	0.965283	0.839818	0.891608		t-test vs DMSO	0.0392618		0.933159		0.20218
			0.303447	1.07288	0.744331	0.992751	1.13888	0.995682
			0.448399	0.895478	0.793039	1.0203	0.943005	1.05364
			0.504232	0.965958	0.925001	1.02166	0.970612	1.05907
		mean	0.478352	1	0.839008	1	0.973079	1
		SEM	0.0731393	0.0425341	0.0422873	0.0133521	0.0620211	0.0388737
		3	0.709368	1.12696	1.0198	0.957463	1.01122	1.17019
			1.29252	1.21733	1.62484	0.75688	0.792741	0.996122
			0.506287	0.807946	1.20476	1.29885	0.622946	0.818808
			0.439678	0.847761	1.21061	0.986811	0.87809	1.01488
		mean	0.736963	1	1.265	1	0.826249	1
		SEM	0.193862	0.101412	0.127866	0.111952	0.0813205	0.0718972
	Pyr-41 (75 uM)	Repeat	Pyr-41	DMSO	Pyr-41	DMSO	Pyr-41	DMSO		SUMMARY	2h pre-infection		co-treatment		2h post-infection
		1	0.205078	1.11116	0.92378	0.997077	1.01683	0.946855		Repeat	Pyr-41	DMSO	Pyr-41	DMSO	Pyr-41	DMSO
			0.384328	1.2196	1.19202	0.93404	1.24052	1.0368		1	0.278414	1	0.985924	1	1.05679	1
			0.263671	1.03678	1.05933	1.10105	1.06503	0.998568		2	0.449966	1	1.94119	1	0.900794	1
			0.260581	0.632465	0.768567	0.967833	0.904794	1.01778		3	0.102319	1	0.917865	1	1.5677	1
		mean	0.278414	1	0.985924	1	1.05679	1		Overall mean	0.2769	1	1.28166	1	1.1751	1
		SEM	0.0377837	0.128133	0.0908156	0.0360615	0.0698355	0.0193578		Overall SEM	0.10036	4.53247e-17	0.330351	0	0.201402	0
		2	0.655752	1.66715	2.03461	0.972493	1.05796	1.03402		t-test vs DMSO	0.0187237		0.483687		0.476296
			0.25547	1.29963	2.15404	1.37666	1.03895	0.905776
			0.521953	0.47915	2.13992	1.08481	0.763435	1.12026
			0.36669	0.554066	1.43621	0.566036	0.742829	0.93994
		mean	0.449966	1	1.94119	1	0.900794	1
		SEM	0.087699	0.289398	0.170423	0.167866	0.0854443	0.0483956
		3	0.18002	1.01045	0.993683	1.33511	2.05325	1.49214
			0.0464772	1.02856	1.10281	1.50374	1.85461	1.01366
			0.0872651	1.12817	0.932758	0.629359	1.32985	0.796493
			0.0955137	0.832818	0.642206	0.531794	1.03309	0.697706
		mean	0.102319	1	0.917865	1	1.5677	1
		SEM	0.0280309	0.0614419	0.0983883	0.245398	0.234601	0.176821
	ML364 (2 uM)	Repeat	ML364	DMSO	ML364	DMSO	ML364	DMSO		SUMMARY	2h pre-infection		co-treatment		2h post-infection
		1	1.18857	1.13291	1.09906	0.969856	1.26042	1.15994		Repeat	ML364	DMSO	ML364	DMSO	ML364	DMSO
			1.08831	0.940347	1.02055	0.979224	1.07916	1.04237		1	1.1032	1	1.03037	1	1.01979	1
			0.937681	0.922605	1.02055	1.04999	1.0214	1.15406		2	1.00243	1	1.04422	1	1.10804	1
			1.19825	1.00414	0.981301	1.00093	0.718186	0.643625		3	1.09205	1	0.999452	1	1.10193	1
		mean	1.1032	1	1.03037	1	1.01979	1		Overall mean	1.0659	1	1.02468	1	1.07659	1
		SEM	0.0605129	0.0476358	0.0246955	0.0178894	0.112692	0.121831		Overall SEM	0.0321428	0	0.0231505	0	0.0660115	0
		2	1.03194	1.04685	1.03182	1.01198	1.02761	1.03241		t-test vs DMSO	0.174811		0.203175		0.11475
			0.974339	0.921993	1.06158	1.03182	1.18607	0.955582
			1.02209	1.08416	1.09135	0.96407	1.14286	1.05162
			0.981351	0.946991	0.992134	0.992134	1.07563	0.960384
		mean	1.00243	1	1.04422	1	1.10804	1
		SEM	0.0144074	0.0389161	0.021192	0.0144589	0.0351435	0.0245928
		3	1.09741	1.01104	1.01478	1.02784	1.03039	1.02834
			1.11117	0.898176	0.970594	0.988114	1.24486	0.973238
			1.1291	1.1021	0.95376	0.96557	1.09897	1.03045
			1.03054	0.988679	1.05868	1.01847	1.0335	0.967977
		mean	1.09205	1	0.999452	1	1.10193	1
		SEM	0.021508	0.0418757	0.023564	0.0142689	0.0501991	0.0170092
	MG132 (20 uM)	Repeat	MG132	DMSO	MG132	DMSO	MG132	DMSO		SUMMARY	2h pre-infection		co-treatment		2h post-infection
		1	0.184946	1.01045	1.09906	0.969856	0.398917	1.49214		Repeat	MG132	DMSO	MG132	DMSO	MG132	DMSO
			0.193215	1.02856	1.02055	0.979224	0.417714	1.01366		1	0.195176	1	1.03037	1	0.456507	1
			0.249596	1.12817	1.02055	1.04999	0.400371	0.796493		2	0.450813	1	1.04422	1	0.464646	1
			0.152946	0.832818	0.981301	1.00093	0.609024	0.697706		3	0.235935	1	0.999452	1	0.542902	1
		mean	0.195176	1	1.03037	1	0.456507	1		Overall mean	0.293974	1	1.02468	1	0.488018	1
		SEM	0.0201109	0.0614419	0.0246955	0.0178894	0.0510181	0.176821		Overall SEM	0.026424	0.0688544	0.0231505	0.0155391	0.0699732	0.1548
		2	0.381008	1.13552	1.03182	1.01198	0.522726	0.989311		t-test vs DMSO	0.0123807		0.203175		0.00288146
			0.492584	1.17768	1.06158	1.03182	0.582917	1.15841
			0.55818	0.805687	1.09135	0.96407	0.507861	1.09115
			0.371478	0.881113	0.992134	0.992134	0.245079	0.761134
		mean	0.450813	1	1.04422	1	0.464646	1
		SEM	0.0451287	0.0921174	0.021192	0.0144589	0.0749656	0.0868775
		3	0.231549	0.972874	1.01478	1.02784	0.529763	0.940273
			0.203175	0.988425	0.970594	0.988114	0.675129	1.34329
			0.237471	0.892673	0.95376	0.96557	0.656267	1.25931
			0.271545	1.14603	1.05868	1.01847	0.310449	0.457125
		mean	0.235935	1	0.999452	1	0.542902	1
		SEM	0.0140325	0.0530038	0.023564	0.0142689	0.0839357	0.200701

## Sheet: Figure 5a
Figure 5a	Overlap of VCP interactors in BioGrid and Hsap orthologs of ZIKV capsid interactors
[C]:	[BioGrid]:	[C] and [BioGrid]:
COPG1	APOE	ADD1
ATP2A1	ANKRD13A	ATAD3A
IGFALS	ATP5B	CCT2
LRP3	ARRB2	CUL1
SLC25A10	ASPSCR1	HSP90B1
NPM3	ATAD3B	HSPD1
ILK	ACTC1	IPO4
MSK	AAR2	LMNA
DDB1	ACPP	MYO6
HIST1H1E	AURKB	P4HB
DDHD2	APOA1	PDHB
PGAM5	ATP6V1A	PPP2R1A
IPO9	ATXN3	PSMC1
HNRNPUL1	ANLN	PSMD1
FBXL13	APP	RBM4
IGF2BP1	ANKRD13D	RPL13
PSMD2	ATP6V1E1	RPL18A
RPL32	AVPR2	RPL24
TTC14	AUP1	RPL30
IPO5	ATP2A2	RPL6
RPL19	BAG6	RPS11
PFN4	ATG9A	RUVBL2
SFPQ	AKT1	SEC13
TECR	AGR2	SEC16A
SPTBN1	ATRX	SLC25A3
SH3KBP1	AMFR	SPTAN1
DCAF1	AKTIP	SQSTM1
SLC25A12	ANKRD13B	TUFM
LARP1B	ANKZF1	TXNDC5
ACAT1	ADRB2	UBR5
COPA	AGRN	YBX1
ACSS2	ATG16L1	YWHAE
MIA2	APOB	ZFR
RPS2	BARD1
RARS	BCKDHA
RSBN1	BCKDHB
PSME3	BLM
DDX17	BRCA1
CTSV	BRSK2
GNL2	BTRC
GSN	CACNA1C
PRKRA	CALCOCO2
PHF20L1	CANX
GTPBP4	CAV1
NOP2	CAV2
RPA1	CCDC8
NVL	CCNF
MTHFSD	CCT5
CIZ1	CD3D
LRP2	CD4
GLYR1	CDC25A
HADHA	CDC73
BTBD18	CDK2
ACSL3	CFTR
RBM15B	CHMP4C
PRPF39	CLGN
KARS	CLN6
SARM1	CLTA
FLNA	COPS5
PRDX2	COX2
CDY1	COX4I1
CLTC	COX7B
TTN	COX7C
EPRS	COX8A
COPB2	CRBN
NOP56	CRY2
KPNB1	CSTF1
SERPINI1	CUL2
RUVBL1	CUL3
EEF2	CUL4A
DKC1	CUL7
VRK1	CYC1
RPL27	CYLD
RPS27A	DCAF11
PIWIL1	DERL1
EXD2	DERL2
PSMD3	DES
PARP1	DGAT2
PRPF3	DGCR6
RPS15	DIO2
GNL3L	DLD
HNRNPA2B1	DNM1L
ARPC4	DOK2
AFG3L2	DSTN
PLAG1	DTNB
LBR	DUX4
MYL6	EFTUD2
DICER1	EGLN3
SRSF1	ELAVL1
RPL26	EMC2
HNRNPAB	EMC8
TUBB2A	EPM2A
COPB1	ERCC8
SSB	ESR1
VPS33B	ESR2
WDR5	EWSR1
TPM1	EYA3
DARS	EZH2
PSMC3	FAF1
HADHB	FAF2
FTSJ3	FAM104A
EEF1B2	FAM189B
RPL35A	FANCD2
MRPL2	FBXL2
RPL36	FBXO2
RPL8	FBXO6
DAZAP1	FCHSD2
RPL17-C18orf32	FGF11
RPL37A	FLNB
TPT1	FN1
RPLP2	FUS
RPL21	G3BP1
RPL27A	GABRA1
RPLP1	GBAS
RPS15A	GLUL
RPL10L	GRB2
RPS17	GRWD1
RRM1	GSK3B
	GZMK
	HDAC5
	HERPUD1
	HEXIM1
	HEY1
	HK1
	HLA-B
	HLA-DRB1
	HMGCR
	HMOX2
	HNF1A
	HNRNPK
	HSP90AA1
	HSP90AB1
	HSPA4
	HSPA8
	HTRA2
	HTT
	HUWE1
	IFITM3
	IFT74
	IFT88
	IKBKE
	INS
	INSIG1
	INSIG2
	IQGAP1
	IQGAP2
	IQGAP3
	ISG15
	ITFG1
	ITGA4
	ITPR1
	ITPR3
	KDSR
	KEAP1
	KIAA1429
	KIAA1715
	KIF14
	KIF20A
	KRT17
	L3MBTL1
	LARP7
	LINC01554
	LMAN1
	LMBR1L
	LNX1
	LONP1
	LRBA
	LRPPRC
	MAGEA3
	MAP1LC3B
	MAP2K1
	MAPK8IP2
	MATR3
	MCC
	MCM2
	MDM2
	MDP1
	MEPCE
	METTL14
	METTL3
	MFN2
	MGST3
	MKI67
	MSH4
	MTM1
	MTMR7
	MUL1
	MUS81
	MYC
	NACA2
	NASP
	NCAPH
	NCOA1
	NDRG1
	NDUFA8
	NDUFS1
	NDUFS3
	NDUFS7
	NDUFS8
	NDUFV1
	NDUFV2
	NF1
	NFKB1
	NFKBIA
	NFX1
	NGLY1
	NKX2-1
	NOD2
	NOS2
	NPLOC4
	NPM1
	NSFL1C
	NTRK1
	NUB1
	OBSL1
	OPTN
	OS9
	OTULIN
	P2RY6
	P4HA1
	PACRG
	PARK2
	PDK3
	PEX19
	PIH1D1
	PIK3R3
	PINK1
	PLAA
	PLEKHA4
	POLR2A
	POR
	PPARG
	PPM1B
	PPP1CC
	PPP1R15B
	PPT1
	PRC1
	PRKAA1
	PRKCD
	PRKCZ
	PRMT3
	PRNP
	PRPF8
	PSMA1
	PSMA2
	PSMA3
	PSMA4
	PSMA7
	PSMC5
	PSMD4
	PTGS2
	PTPN22
	PTPN9
	PTPRA
	PTPRH
	PTPRM
	PTPRO
	PTPRU
	RAD23A
	RANBP2
	RARA
	RBBP4
	RC3H1
	RDX
	RECQL4
	RFFL
	RHBDD1
	RHBDL3
	RNF103
	RNF11
	RNF185
	RNF19A
	RNF2
	RNF31
	RNF4
	RPA2
	RPL9
	RPN2
	RPS6KA1
	RXRA
	SCD
	SELK
	SENP3
	SERPINA1
	SGK1
	SH2D1A
	SH2D2A
	SHFM1
	SHMT2
	SIK2
	SIRT7
	SLC15A3
	SLC17A2
	SLC25A46
	SLX4
	SMURF1
	SOD1
	SPRTN
	SRRM2
	STAM2
	STUB1
	STYXL1
	SUZ12
	SVIP
	SYVN1
	TARDBP
	TDP1
	TEX101
	TFCP2
	TGFBR2
	TKT
	TMEM129
	TMEM41B
	TMPO
	TNIP2
	TNS3
	TOMM34
	TP53
	TP53BP1
	TP63
	TPP1
	TPTE
	TPTE2
	TRA
	TRAF6
	TRIM13
	TRIM25
	TRIM33
	TRIM54
	TTC26
	TTR
	U2AF2
	UBASH3A
	UBC
	UBE2J1
	UBE2M
	UBE4B
	UBL4A
	UBL7
	UBQLN1
	UBQLN2
	UBXN1
	UBXN10
	UBXN11
	UBXN2A
	UBXN2B
	UBXN4
	UBXN6
	UBXN7
	UBXN8
	UFD1L
	UNC93B1
	UQCRC1
	UQCRC2
	UQCRH
	USP13
	USP14
	USP7
	VAPA
	VAPB
	VBP1
	VCAM1
	AASS
	ABCC1
	ABCC3
	ABHD17C
	ABLIM1
	ACAA1
	ACACA
	ACADSB
	ACTB
	ACTN1
	ACTN4
	ACTR1A
	ADCK3
	ADNP
	ADSL
	ADSS
	AIP
	AKR1B1
	ALDH18A1
	ALDH5A1
	ALKBH5
	ALS2
	ANAPC7
	ANKHD1
	ANKLE2
	ANXA11
	ANXA2
	ANXA5
	ANXA7
	AP1B1
	AP1G1
	AP2A2
	AP2B1
	AP2M1
	AP3D1
	AP3M1
	APPL1
	AR
	ARF6
	ARFGAP2
	ARFGEF2
	ARHGAP17
	ARHGEF2
	ARIH1
	ARIH2
	ARMCX3
	ARPC2
	ASPH
	ATG5
	ATP5I
	ATXN1
	ATXN10
	ATXN7
	BAD
	BAG2
	BAIAP2L1
	BAX
	BCAR1
	BCAT1
	BCCIP
	BCKDK
	BCLAF1
	BCS1L
	BID
	BIK
	BIN3
	BRAT1
	BRCC3
	BRIX1
	BSG
	BZW2
	C20orf24
	C2CD5
	C3orf17
	CAAP1
	CAB39
	CALR
	CALU
	CAPZB
	CASP7
	CASP9
	CASR
	CCDC124
	CCDC132
	CCDC134
	CCNB1
	CCT3
	CCT4
	CCT6A
	CCT7
	CCT8
	CD151
	CDC27
	CDC37
	CDC42EP1
	CDC42EP4
	CDK1
	CDK2AP1
	CDK4
	CDKN1A
	CDKN1B
	CDKN2A
	CDKN2AIP
	CENPH
	CEP19
	CEP55
	CHEK1
	CHEK2
	CHMP4B
	CIDEC
	CLASP1
	CLCF1
	CLIC4
	CLUAP1
	CMAS
	CNBP
	CNDP2
	CNIH4
	CNOT10
	CNOT2
	CNOT8
	COG4
	COG5
	COIL
	COMMD1
	COMMD2
	COMMD6
	COMT
	COPE
	COPS3
	COPS7A
	COPZ1
	CORO1B
	CORO1C
	CORO7
	COX17
	CP
	CRMP1
	CSK
	CSNK2B
	CTNNA1
	CTNNBL1
	CTNND1
	CUL4B
	CUL5
	CYCS
	CYFIP2
	DAP3
	DCAF7
	DDAH1
	DDIAS
	DDX54
	DGCR14
	DIAPH3
	DNAAF5
	DNAJB11
	DNAJB9
	DNAJC10
	DNASE2
	DNM2
	DNM3
	DOCK7
	DSP
	DUSP9
	DYNC1I2
	DYNC1LI1
	DYNC1LI2
	DYNLRB1
	EEA1
	EEF1A2
	EIF3K
	EIF4A2
	EIF4G2
	EIF5A
	ELAVL4
	EMC1
	EPPK1
	EPS8L1
	EPSTI1
	ERCC6
	ERLIN1
	ERP44
	ESPL1
	ETFDH
	F7
	FAM120A
	FAM136A
	FANCI
	FBF1
	FBXL19
	FBXW11
	FECH
	FERMT2
	FHOD1
	FIGNL1
	FKBP15
	FLOT1
	FSD1
	G3BP2
	GBF1
	GET4
	GGA1
	GGA2
	GIGYF2
	GLB1
	GLUD1
	GNA11
	GOLGA3
	GOLPH3L
	GRHPR
	GRIN2D
	GSK3A
	GSTZ1
	GTF3C1
	GTF3C3
	GTF3C5
	H1FX
	H2AFJ
	H2AFV
	HAUS1
	HAUS4
	HAX1
	HDAC6
	HDLBP
	HEATR1
	HELLS
	HIF1A
	HINT1
	HIP1R
	HLA-A
	HNRNPA1
	HNRNPH1
	HNRNPH2
	HNRNPH3
	HNRNPUL2
	HOOK1
	HPX
	HS1BP3
	HSBP1
	HSP90B2P
	HSPA1A
	HSPA5
	HSPB1
	HSPE1
	ICK
	IDI1
	IMPA1
	INF2
	IP6K1
	IQCB1
	IRF2BP1
	IRS4
	ISYNA1
	ITGB1
	ITGB4
	KATNAL2
	KCMF1
	KDM3B
	KIAA1279
	KIAA1468
	KIAA1524
	KNTC1
	LACTB
	LAMP1
	LAMP2
	LMNB2
	LRIG1
	LRRC59
	LSM2
	LYAR
	LZIC
	MAGT1
	MAP1LC3A
	MAP4K4
	MAP7D3
	MAPK1
	MAPK13
	MAPK3
	MARK2
	MDN1
	MED15
	METTL17
	MGMT
	MKL2
	MKS1
	MON2
	MRPL10
	MRPL39
	MRPS18B
	MRPS23
	MTAP
	MTMR14
	MTOR
	MYO1D
	NAPA
	NBEA
	NCDN
	NDUFA13
	NDUFA6
	NDUFA9
	NEB
	NEK2
	NFKB2
	NHP2L1
	NIFK
	NIPSNAP1
	NMD3
	NME2
	NME3
	NMT1
	NNT
	NOC2L
	NOL6
	NSF
	NT5DC1
	NUDT2
	NUMA1
	NUP107
	NUP205
	NUP214
	NUP54
	NUP62
	NUPL1
	OSGEP
	PARK7
	PCBP2
	PDCD10
	PDCD4
	PDCD6
	PDIA3
	PDXDC1
	PDXP
	PEX1
	PGLS
	PGM2
	PHB
	PHKG2
	PIK3C2B
	PIK3R2
	PKM
	PKN2
	PLBD2
	PLEC
	PLK1
	PLRG1
	PNO1
	POFUT1
	POLR1C
	POLR2B
	POLR2I
	POLR3C
	PON2
	PPAP2B
	PPFIBP1
	PPP1R11
	PPP1R18
	PPP1R7
	PPP2CA
	PPP2CB
	PPP3CA
	PPP6C
	PRKAG1
	PRKAR2A
	PRKRIR
	PRMT5
	PRPF19
	PRPF31
	PRPF4
	PSMA6
	PSMC4
	PSMF1
	PSPC1
	PTCRA
	PTGES3
	PTPN11
	PTPN23
	RAB10
	RAB11B
	RAB14
	RAB3GAP1
	RAB3GAP2
	RAB7A
	RABGAP1
	RAF1
	RBFOX2
	RBM23
	RBM25
	RBM8A
	RCN1
	RCN2
	RFC3
	RFC5
	RHOA
	RIF1
	RNF115
	RNF126
	RNF7
	RNF8
	RNMT
	RPL22
	RPL23
	RPL29
	RPL7L1
	RPN1
	RPS13
	RPS25
	RPS27L
	RPS3
	RPS3A
	RPS4X
	RPS6
	RPS8
	RPS9
	RQCD1
	RRBP1
	RRM2
	RRP12
	RSU1
	RYR3
	SAP18
	SCFD1
	SDCCAG3
	SDF2L1
	SEC22B
	SEC24D
	SEC31A
	SEL1L
	SESN2
	SFTPC
	SKP1
	SLC25A13
	SLC25A24
	SLC3A2
	SLC43A3
	SLIRP
	SMARCA5
	SMARCC1
	SMDT1
	SND1
	SNRPD1
	SNTB2
	SNX3
	SON
	SORD
	SPAG9
	SPAST
	SPC24
	SRSF11
	SRSF3
	ST13
	STAG2
	STAT1
	STIM1
	STIP1
	STK3
	STMN1
	SUMF2
	SUMO1
	SUMO2
	SUPT16H
	SUPT6H
	SYF2
	SYMPK
	SYN3
	TAF6L
	TAX1BP1
	TBC1D10B
	TBC1D9B
	TBCD
	TCP1
	TELO2
	TERF2
	TIMM23
	TIMM44
	TLE3
	TMED10
	TMED7
	TMEM194A
	TMEM200C
	TMEM201
	TMEM33
	TMPRSS13
	TNKS1BP1
	TNPO3
	TOM1
	TOM1L1
	TOP1
	TPD52L2
	TPM3P4
	TRIM21
	TRIP12
	TRIP6
	TSG101
	TTC4
	TTK
	TUBA1C
	TUBB
	TUBB2B
	TUBB3
	TUBB4B
	TUBGCP2
	TXN2
	UBA5
	UBA52
	UBAC2
	UBB
	UBE2D1
	UBE2S
	UBE4A
	UBOX5
	UBR4
	ULK3
	UROD
	USO1
	USP10
	VAMP2
	VASP
	VCL
	VCPIP1
	VCPKMT
	VIL1
	VIM
	VIMP
	VPS37B
	VPS4B
	VPS53
	WAPAL
	WBP2
	WBSCR22
	WDR43
	WDR82
	WDYHV1
	WIPI2
	WLS
	WNK1
	WRN
	WRNIP1
	YOD1
	YWHAB
	YWHAG
	YWHAH
	YWHAQ
	YWHAZ
	ZNF326
	ZNF74
	ZNF778
	VDAC2
	VPS18
	WAC
	WDR20
	WDR77
	WRAP73
	XAF1
	YAP1
	ZBTB25
	ZFAND1
	ZFAND2B
	ZNF598

## Sheet: Figure 5b
Figure 5b	GO and KEGG pathway enrichment analysis of VCP interactprs overlapping between BioGrid and Hsap orthologs
DAVID - Hsap
GO analysis
Biological Process
Category	Term	Count	%	PValue	Genes	List Total	Pop Hits	Pop Total	Fold Enrichment	Bonferroni	Benjamini	FDR
GOTERM_BP_DIRECT	GO:0000184~nuclear-transcribed mRNA catabolic process, nonsense-mediated decay	7	21.2121	8.69729e-08	RPL30, RPL18A, PPP2R1A, RPL24, RPL13, RPS11, RPL6	33	119	16792	29.9323	2.56567e-05	2.5657e-05	2.52221e-05
GOTERM_BP_DIRECT	GO:0006614~SRP-dependent cotranslational protein targeting to membrane	6	18.1818	8.82201e-07	RPL30, RPL18A, RPL24, RPL13, RPS11, RPL6	33	94	16792	32.4797	0.000260216	0.000130125	0.000127919
GOTERM_BP_DIRECT	GO:0019083~viral transcription	6	18.1818	2.10461e-06	RPL30, RPL18A, RPL24, RPL13, RPS11, RPL6	33	112	16792	27.2597	0.000620669	0.000206954	0.000203446
GOTERM_BP_DIRECT	GO:0006413~translational initiation	6	18.1818	5.66703e-06	RPL30, RPL18A, RPL24, RPL13, RPS11, RPL6	33	137	16792	22.2853	0.00167038	0.000417943	0.000410859
GOTERM_BP_DIRECT	GO:0006412~translation	7	21.2121	7.19206e-06	SLC25A3, RPL30, RPL18A, RPL24, RPL13, RPS11, RPL6	33	253	16792	14.0788	0.00211942	0.000424332	0.00041714
GOTERM_BP_DIRECT	GO:0006364~rRNA processing	6	18.1818	4.88089e-05	RPL30, RPL18A, RPL24, RPL13, RPS11, RPL6	33	214	16792	14.2668	0.0142958	0.00239977	0.00235909
GOTERM_BP_DIRECT	GO:0098609~cell-cell adhesion	6	18.1818	0.0001487	YWHAE, MYO6, RPL24, SPTAN1, RPL6, ADD1	33	271	16792	11.266	0.0429215	0.00626666	0.00616045
GOTERM_BP_DIRECT	GO:0006457~protein folding	4	12.1212	0.00478091	CCT2, RUVBL2, HSP90B1, TXNDC5	33	180	16792	11.3077	0.756771	0.16659	0.163767
GOTERM_BP_DIRECT	GO:0000209~protein polyubiquitination	4	12.1212	0.00508242	PSMC1, UBR5, CUL1, PSMD1	33	184	16792	11.0619	0.777569	0.16659	0.163767
GOTERM_BP_DIRECT	GO:0038061~NIK/NF-kappaB signaling	3	9.09091	0.00699426	PSMC1, CUL1, PSMD1	33	66	16792	23.1295	0.873884	0.206331	0.202834
GOTERM_BP_DIRECT	GO:0034976~response to endoplasmic reticulum stress	3	9.09091	0.00895267	P4HB, HSP90B1, TXNDC5	33	75	16792	20.3539	0.929556	0.225768	0.221941
GOTERM_BP_DIRECT	GO:0051437~positive regulation of ubiquitin-protein ligase activity involved in regulation of mitotic cell cycle transition	3	9.09091	0.00918377	PSMC1, CUL1, PSMD1	33	76	16792	20.0861	0.934239	0.225768	0.221941
GOTERM_BP_DIRECT	GO:0043066~negative regulation of apoptotic process	5	15.1515	0.010494	ATAD3A, SQSTM1, HSP90B1, HSPD1, TXNDC5	33	455	16792	5.59174	0.955492	0.238133	0.234097
GOTERM_BP_DIRECT	GO:0002223~stimulatory C-type lectin receptor signaling pathway	3	9.09091	0.017002	PSMC1, CUL1, PSMD1	33	105	16792	14.5385	0.993646	0.358256	0.352183
GOTERM_BP_DIRECT	GO:0007084~mitotic nuclear envelope reassembly	2	6.06061	0.0188991	PPP2R1A, LMNA	33	10	16792	101.77	0.996406	0.371683	0.365383
GOTERM_BP_DIRECT	GO:0090263~positive regulation of canonical Wnt signaling pathway	3	9.09091	0.021844	PSMC1, UBR5, PSMD1	33	120	16792	12.7212	0.99852	0.402749	0.395923
GOTERM_BP_DIRECT	GO:0051131~chaperone-mediated protein complex assembly	2	6.06061	0.0245011	CCT2, HSPD1	33	13	16792	78.2844	0.999336	0.425166	0.417959
GOTERM_BP_DIRECT	GO:0000086~G2/M transition of mitotic cell cycle	3	9.09091	0.0279373	YWHAE, PPP2R1A, CUL1	33	137	16792	11.1427	0.999766	0.438129	0.430703
GOTERM_BP_DIRECT	GO:1904874~positive regulation of telomerase RNA localization to Cajal body	2	6.06061	0.0282185	CCT2, RUVBL2	33	15	16792	67.8465	0.999785	0.438129	0.430703
GOTERM_BP_DIRECT	GO:0050852~T cell receptor signaling pathway	3	9.09091	0.032203	PSMC1, CUL1, PSMD1	33	148	16792	10.3145	0.999936	0.474994	0.466944
GOTERM_BP_DIRECT	GO:0000027~ribosomal large subunit assembly	2	6.06061	0.0392885	RPL24, RPL6	33	21	16792	48.4618	0.999993	0.526823	0.517894
GOTERM_BP_DIRECT	GO:0051403~stress-activated MAPK cascade	2	6.06061	0.0392885	RBM4, CUL1	33	21	16792	48.4618	0.999993	0.526823	0.517894
GOTERM_BP_DIRECT	GO:0038095~Fc-epsilon receptor signaling pathway	3	9.09091	0.0450251	PSMC1, CUL1, PSMD1	33	178	16792	8.5761	0.999999	0.57596	0.566198
GOTERM_BP_DIRECT	GO:0006511~ubiquitin-dependent protein catabolic process	3	9.09091	0.0468577	UBR5, CUL1, SQSTM1	33	182	16792	8.38761	0.999999	0.57596	0.566198
GOTERM_BP_DIRECT	GO:0043161~proteasome-mediated ubiquitin-dependent protein catabolic process	3	9.09091	0.0569163	PSMC1, CUL1, PSMD1	33	203	16792	7.51993	1	0.671612	0.660229
GOTERM_BP_DIRECT	GO:0006886~intracellular protein transport	3	9.09091	0.0740798	SEC13, MYO6, IPO4	33	236	16792	6.46841	1	0.840521	0.826275
GOTERM_BP_DIRECT	GO:0000165~MAPK cascade	3	9.09091	0.0886289	PSMC1, PSMD1, SPTAN1	33	262	16792	5.82651	1	0.92949	0.913735
GOTERM_BP_DIRECT	GO:0021762~substantia nigra development	2	6.06061	0.0893538	YWHAE, SEC16A	33	49	16792	20.7693	1	0.92949	0.913735
GOTERM_BP_DIRECT	GO:0006521~regulation of cellular amino acid metabolic process	2	6.06061	0.0928316	PSMC1, PSMD1	33	51	16792	19.9548	1	0.92949	0.913735
GOTERM_BP_DIRECT	GO:0040008~regulation of growth	2	6.06061	0.0962964	PPP2R1A, RUVBL2	33	53	16792	19.2018	1	0.92949	0.913735
Molecular Function
Category	Term	Count	%	PValue	Genes	List Total	Pop Hits	Pop Total	Fold Enrichment	Bonferroni	Benjamini	FDR
GOTERM_MF_DIRECT	GO:0044822~poly(A) RNA binding	15	45.4545	4.98904e-09	YWHAE, RPL30, ZFR, YBX1, RPL6, ADD1, HSPD1, TUFM, RBM4, RPL18A, PSMC1, RPL24, RPL13, P4HB, RPS11	33	1129	16881	6.79644	5.03893e-07	5.03893e-07	4.88926e-07
GOTERM_MF_DIRECT	GO:0003735~structural constituent of ribosome	7	21.2121	3.29202e-06	SLC25A3, RPL30, RPL18A, RPL24, RPL13, RPS11, RPL6	33	222	16881	16.1298	0.00033244	0.000166247	0.000161309
GOTERM_MF_DIRECT	GO:0003723~RNA binding	9	27.2727	6.10857e-06	RBM4, RPL30, RPL18A, UBR5, RPL24, RPL13, YBX1, RPL6, HSP90B1	33	547	16881	8.41665	0.000616777	0.000205655	0.000199547
GOTERM_MF_DIRECT	GO:0005515~protein binding	28	84.8485	0.000135771	YWHAE, RPL30, CUL1, YBX1, PDHB, IPO4, HSPD1, HSP90B1, RBM4, RPL18A, PPP2R1A, RUVBL2, LMNA, UBR5, MYO6, RPL13, RPS11, SPTAN1, TXNDC5, CCT2, SEC13, SEC16A, ZFR, TUFM, PSMC1, RPL24, P4HB, SQSTM1	33	8785	16881	1.63042	0.0136202	0.00342822	0.00332639
GOTERM_MF_DIRECT	GO:0098641~cadherin binding involved in cell-cell adhesion	6	18.1818	0.000198983	YWHAE, MYO6, RPL24, SPTAN1, RPL6, ADD1	33	290	16881	10.5837	0.0198987	0.00401946	0.00390007
GOTERM_MF_DIRECT	GO:0051082~unfolded protein binding	4	12.1212	0.00116362	CCT2, RUVBL2, HSP90B1, HSPD1	33	110	16881	18.6017	0.110943	0.0195877	0.0190059
GOTERM_MF_DIRECT	GO:0031625~ubiquitin protein ligase binding	5	15.1515	0.00202186	YWHAE, CCT2, CUL1, SQSTM1, HSPD1	33	287	16881	8.91194	0.184876	0.0291726	0.0283061
GOTERM_MF_DIRECT	GO:0016853~isomerase activity	2	6.06061	0.0390852	P4HB, TXNDC5	33	21	16881	48.7186	0.982169	0.455972	0.442428
GOTERM_MF_DIRECT	GO:0003756~protein disulfide isomerase activity	2	6.06061	0.040909	P4HB, TXNDC5	33	22	16881	46.5041	0.985282	0.455972	0.442428
GOTERM_MF_DIRECT	GO:0016887~ATPase activity	3	9.09091	0.0468748	PSMC1, RUVBL2, HSPD1	33	183	16881	8.38599	0.992163	0.455972	0.442428
GOTERM_MF_DIRECT	GO:0005516~calmodulin binding	3	9.09091	0.0496603	MYO6, SPTAN1, ADD1	33	189	16881	8.11977	0.994169	0.455972	0.442428
GOTERM_MF_DIRECT	GO:0046982~protein heterodimerization activity	4	12.1212	0.0571317	YWHAE, PPP2R1A, P4HB, ADD1	33	465	16881	4.40039	0.997372	0.457821	0.444222
GOTERM_MF_DIRECT	GO:0005524~ATP binding	7	21.2121	0.0589274	CCT2, PSMC1, RUVBL2, MYO6, ATAD3A, HSP90B1, HSPD1	33	1495	16881	2.3952	0.997833	0.457821	0.444222
GOTERM_MF_DIRECT	GO:0003779~actin binding	3	9.09091	0.0971102	MYO6, SPTAN1, ADD1	33	278	16881	5.52027	0.999967	0.700581	0.679772
DAVID - Dmel
GO analysis
Molecular Function
Category	Term	Count	%	PValue	Genes	List Total	Pop Hits	Pop Total	Fold Enrichment	Bonferroni	Benjamini	FDR
GOTERM_MF_DIRECT	GO:0003735~structural constituent of ribosome	7	21.2121	0.000558613	FBGN0010409, FBGN0011272, FBGN0032518, FBGN0086710, FBGN0026409, FBGN0039857, FBGN0033699	32	319	9284	6.36638	0.0297229	0.0301651	0.0301651
GOTERM_MF_DIRECT	GO:0051082~unfolded protein binding	3	9.09091	0.0133764	FBGN0015245, FBGN0039562, FBGN0030086	32	53	9284	16.4222	0.516739	0.361162	0.361162
GOTERM_MF_DIRECT	GO:0005524~ATP binding	7	21.2121	0.0353072	FBGN0015245, FBGN0040237, FBGN0039562, FBGN0015282, FBGN0011225, FBGN0030086, FBGN0040075	32	751	9284	2.70423	0.856449	0.63553	0.63553
GOTERM_MF_DIRECT	GO:0003756~protein disulfide isomerase activity	2	6.06061	0.0584796	FBGN0014002, FBGN0030329	32	18	9284	32.2361	0.961381	0.654968	0.654968
GOTERM_MF_DIRECT	GO:0003723~RNA binding	4	12.1212	0.0606452	FBGN0011272, FBGN0002431, FBGN0011640, FBGN0086710	32	271	9284	4.28229	0.965896	0.654968	0.654968
GOTERM_MF_DIRECT	GO:0043130~ubiquitin binding	2	6.06061	0.0864643	FBGN0002431, FBGN0003231	32	27	9284	21.4907	0.992429	0.767093	0.767093
VectorBase - Aaeg
GO analysis
Molecular Function
ID	Name	Bgd count	Result count	Result gene list	Pct of bgd	Fold enrichment	Odds ratio	P-value	Benjamini	Bonferroni
GO:0003735	structural constituent of ribosome	143	5	AAEL002372,AAEL005097,AAEL005220,AAEL006785,AAEL008188,	3.5	12.52	15.23	4.29762e-05	0.00391083	0.00391083
GO:0005198	structural molecule activity	420	6	AAEL002372,AAEL005097,AAEL005220,AAEL006785,AAEL008188,AAEL025078,	1.4	5.11	6.18	0.000933326	0.04116	0.0849326
GO:0051082	unfolded protein binding	28	2	AAEL007650,AAEL012827,	7.1	25.57	29.28	0.00272864	0.04116	0.248307
GO:0035639	purine ribonucleoside triphosphate binding	930	8	AAEL004227,AAEL007650,AAEL008517,AAEL009883,AAEL010341,AAEL011584,AAEL012095,AAEL012827,	0.9	3.08	3.83	0.00325954	0.04116	0.296618
GO:0032555	purine ribonucleotide binding	940	8	AAEL004227,AAEL007650,AAEL008517,AAEL009883,AAEL010341,AAEL011584,AAEL012095,AAEL012827,	0.9	3.05	3.78	0.00348365	0.04116	0.317012
GO:0017076	purine nucleotide binding	942	8	AAEL004227,AAEL007650,AAEL008517,AAEL009883,AAEL010341,AAEL011584,AAEL012095,AAEL012827,	0.8	3.04	3.77	0.00352989	0.04116	0.32122
GO:0032553	ribonucleotide binding	948	8	AAEL004227,AAEL007650,AAEL008517,AAEL009883,AAEL010341,AAEL011584,AAEL012095,AAEL012827,	0.8	3.02	3.75	0.00367154	0.04116	0.33411
GO:0005524	ATP binding	757	7	AAEL004227,AAEL007650,AAEL009883,AAEL010341,AAEL011584,AAEL012095,AAEL012827,	0.9	3.31	4.01	0.00414614	0.04116	0.377299
GO:0032559	adenyl ribonucleotide binding	767	7	AAEL004227,AAEL007650,AAEL009883,AAEL010341,AAEL011584,AAEL012095,AAEL012827,	0.9	3.27	3.96	0.0044585	0.04116	0.405723
GO:0030554	adenyl nucleotide binding	769	7	AAEL004227,AAEL007650,AAEL009883,AAEL010341,AAEL011584,AAEL012095,AAEL012827,	0.9	3.26	3.94	0.00452308	0.04116	0.4116
GO:0036402	proteasome-activating ATPase activity	3	1	AAEL012095,	33.3	119.32	184.4	0.008358	0.0506367	0.760578
GO:0004739	pyruvate dehydrogenase (acetyl-transferring) activity	3	1	AAEL004338,	33.3	119.32	184.4	0.008358	0.0506367	0.760578
GO:0004738	pyruvate dehydrogenase activity	3	1	AAEL004338,	33.3	119.32	184.4	0.008358	0.0506367	0.760578
GO:0097367	carbohydrate derivative binding	1090	8	AAEL004227,AAEL007650,AAEL008517,AAEL009883,AAEL010341,AAEL011584,AAEL012095,AAEL012827,	0.7	2.63	3.21	0.00853935	0.0506367	0.777081
GO:0000166	nucleotide binding	1105	8	AAEL004227,AAEL007650,AAEL008517,AAEL009883,AAEL010341,AAEL011584,AAEL012095,AAEL012827,	0.7	2.59	3.16	0.00925417	0.0506367	0.842129
GO:1901265	nucleoside phosphate binding	1105	8	AAEL004227,AAEL007650,AAEL008517,AAEL009883,AAEL010341,AAEL011584,AAEL012095,AAEL012827,	0.7	2.59	3.16	0.00925417	0.0506367	0.842129
GO:0043168	anion binding	1133	8	AAEL004227,AAEL007650,AAEL008517,AAEL009883,AAEL010341,AAEL011584,AAEL012095,AAEL012827,	0.7	2.53	3.07	0.0107096	0.0506367	0.974576
GO:0016864	intramolecular oxidoreductase activity, transposing S-S bonds	4	1	AAEL000641,	25	89.49	122.92	0.011129	0.0506367	1
GO:0003756	protein disulfide isomerase activity	4	1	AAEL000641,	25	89.49	122.92	0.011129	0.0506367	1
GO:0043139	5'-3' DNA helicase activity	4	1	AAEL010341,	25	89.49	122.92	0.011129	0.0506367	1
GO:0036094	small molecule binding	1176	8	AAEL004227,AAEL007650,AAEL008517,AAEL009883,AAEL010341,AAEL011584,AAEL012095,AAEL012827,	0.7	2.44	2.95	0.0132744	0.0549656	1
GO:0032182	ubiquitin-like protein binding	5	1	AAEL020992,	20	71.59	92.18	0.0138924	0.0549656	1
GO:0043130	ubiquitin binding	5	1	AAEL020992,	20	71.59	92.18	0.0138924	0.0549656	1
GO:0016624	oxidoreductase activity, acting on the aldehyde or oxo group of donors, disulfide as acceptor	6	1	AAEL004338,	16.7	59.66	73.74	0.0166484	0.0628486	1
GO:0017111	nucleoside-triphosphatase activity	367	4	AAEL004227,AAEL008517,AAEL010341,AAEL012095,	1.1	3.9	4.37	0.0182912	0.0628486	1
GO:0016853	isomerase activity	76	2	AAEL000641,AAEL002501,	2.6	9.42	10.24	0.0189331	0.0628486	1
GO:0044389	ubiquitin-like protein ligase binding	7	1	AAEL013530,	14.3	51.14	61.44	0.0193969	0.0628486	1
GO:0031625	ubiquitin protein ligase binding	7	1	AAEL013530,	14.3	51.14	61.44	0.0193969	0.0628486	1
GO:0016462	pyrophosphatase activity	379	4	AAEL004227,AAEL008517,AAEL010341,AAEL012095,	1.1	3.78	4.22	0.0203361	0.0628486	1
GO:0016818	hydrolase activity, acting on acid anhydrides, in phosphorus-containing anhydrides	383	4	AAEL004227,AAEL008517,AAEL010341,AAEL012095,	1	3.74	4.18	0.0210482	0.0628486	1
GO:0016817	hydrolase activity, acting on acid anhydrides	385	4	AAEL004227,AAEL008517,AAEL010341,AAEL012095,	1	3.72	4.15	0.02141	0.0628486	1
GO:0043167	ion binding	2723	13	AAEL004227,AAEL007650,AAEL008171,AAEL008517,AAEL009883,AAEL010341,AAEL011584,AAEL012095,AAEL012827,AAEL013982,AAEL015065,AAEL020992,AAEL026751,	0.5	1.71	2.23	0.0247559	0.0685855	1
GO:0003714	transcription corepressor activity	9	1	AAEL010341,	11.1	39.77	46.08	0.0248717	0.0685855	1
GO:0003723	RNA binding	411	4	AAEL005220,AAEL008517,AAEL013982,AAEL020992,	1	3.48	3.88	0.0264678	0.0708402	1
GO:0004402	histone acetyltransferase activity	10	1	AAEL010341,	10	35.8	40.95	0.027598	0.0717547	1
GO:0034212	peptide N-acetyltransferase activity	11	1	AAEL010341,	9.1	32.54	36.85	0.0303169	0.0745631	1
GO:0061733	peptide-lysine-N-acetyltransferase activity	11	1	AAEL010341,	9.1	32.54	36.85	0.0303169	0.0745631	1
GO:0019899	enzyme binding	104	2	AAEL010698,AAEL013530,	1.9	6.88	7.41	0.0339078	0.0812003	1
GO:0016860	intramolecular oxidoreductase activity	14	1	AAEL000641,	7.1	25.57	28.34	0.0384295	0.0896688	1
GO:0008536	Ran GTPase binding	15	1	AAEL010698,	6.7	23.86	26.31	0.0411191	0.0935459	1

## Sheet: Figure 5
Figure 5d	SQSTMS1 or UBR5 siRNA knockdown and ZIKV-NLuc infection in A549 cells
cells:	A549 cells
siRNA:	0.5 pmol	72 h
Infection:	ZIKV-NLuc	MOI=10	24 h
	siSQTSM1 - ZIKV-NLuc readings
	Relative	siSQSTM1-A	siSQSTM1-A	siNeg	siSQSTM1-A+B	siNeg2X		SUMMARY
	Repeat 1	1.30432	0.90929	1.06469	1.097	0.994146		Repeat	siSQSTM1-A	siSQSTM1-B	siNeg	siSQSTM1-A+B	siNeg2X
		1.31851	0.781219	0.76772	1.13968	1.03262		1	1.32181	0.8822	1	1.07833	1
		1.35953	0.813735	1.06759	0.99034	0.998182		2	1.07673	1.02317	1	1.22246	1
		1.30487	1.02455	1.09999	1.08631	0.975051		3	1.32864	1.01932	1	1.30085	1
	mean	1.32181	0.8822	1	1.07833	1		Overall mean	1.24239	0.974897	1	1.20055	1
	SEM	0.0129954	0.0546835	0.0778388	0.0315144	0.0119866		Overal SEM	0.0828549	0.0463622	0	0.0651635	4.53247e-17
								t-test vs siNeg	0.0996772	0.642451		0.0913426
	Repeat 2	1.61177	1.04069	0.340161	1.18048	1.01525
		1.35948	1.06089	1.22333	1.28513	0.944291
		1.29031	0.95063	1.23002	1.49739	1.0301
		1.05301	1.02508	1.20649	1.2404	1.01037
	mean	1.32864	1.01932	1	1.30085	1
	SEM	0.114949	0.0240428	0.220002	0.0689309	0.0190376
	Repeat 3	1.12006	1.24042	0.933906	1.06792	0.885711
		1.16964	1.15503	1.27172	1.94083	1.20165
		1.20474	0.998392	0.962793	0.975236	1.24283
		0.812487	0.698835	0.831582	0.905858	0.669802
	mean	1.07673	1.02317	1	1.22246	1
	SEM	0.0897773	0.119161	0.0948457	0.241747	0.13593
	siUBR5 - ZIKV-NLuc readings
	Relative	siUBR5-A	siNeg	siUBR5-B	siNeg	siUBR5-A+B	siNeg2X		SUMMARY
	Repeat 1	0.766526	1.06469	0.173122	1.04846	0.256925	1.13021		REP	siUBR5-A	siNeg	siUBR5-B	siNeg	siUBR5-A+B	siNeg2X
		0.782316	0.76772	0.0938217	0.845613	0.116451	0.847829		1	0.74357	1	0.147787	1	0.3243	1
		0.707116	1.06759	0.150012	0.787677	0.251722	0.95912		2	0.448445	1	0.389199	1	0.210742	1
		0.718323	1.09999	0.174192	1.31825	0.672104	1.06284		3	0.613433	1	0.159575	1	0.635508	1
	mean	0.74357	1	0.147787	1	0.3243	1		Overall mean	0.601816	1	0.232187	1	0.390184	1
	SEM	0.018245	0.0778388	0.0188332	0.119912	0.120408	0.0617327		Overal SEM	0.0853931	0	0.0785798	0	0.126967	0
									t-test vs siNeg	0.0430438		0.0103122		0.0407201
	Repeat 2	0.590684	0.902383	0.179303	1.10686	0.720888	1.05428
		0.662832	1.12079	0.135289	0.79339	0.560225	0.925996
		0.642524	1.05609	0.0835512	0.973618	0.748505	1.03832
		0.557691	0.920736	0.240156	1.12613	0.512415	0.981406
	mean	0.613433	1	0.159575	1	0.635508	1
	SEM	0.0239988	0.0528745	0.0332315	0.0767636	0.0583649	0.0292075
	Repeat 3	0.428601	0.92372	0.318435	0.92372	0.135112	0.919215
		0.486936	1.0944	0.422564	1.0944	0.255802	1.06503
		0.445668	1.09486	0.435735	1.09486	0.236936	1.08165
		0.432575	0.887024	0.380062	0.887024	0.215118	0.934107
	mean	0.448445	1	0.389199	1	0.210742	1
	SEM	0.0133383	0.0551445	0.02641	0.0551445	0.0265449	0.0425866
Figure 5e	AeUBR5 dsRNA knockdown and ZIKV-NLuc or ZIKV PE243 infection in AF5 cells
cells:	AF5 cells
dsRNA:	300 ng	24 h
Infection:	ZIKV-NLuc	MOI=1	72 h
	ZIKV-NLuc readings
	Relative	dsAeUBR5	dseGFP		SUMMARY
	Repeat 1	0.613792	1.03968		Repeat	dsAeUBR5	dseGFP
		0.586523	0.953767		1	0.604374	1
		0.586822	0.959613		2	0.587574	1
		0.63036	1.04694		3	0.3863	1
	mean	0.604374	1		Overall mean	0.526083	1
	SEM	0.0107653	0.0250773		Overal SEM	0.0700593	4.53247e-17
					t-test vs dseGFP	0.0211625
	Repeat 2	0.532592	0.780116
		0.602007	1.20212
		0.583392	1.05224
		0.632305	0.96552
	mean	0.587574	1
	SEM	0.0209158	0.0880908
	Repeat 3	0.317546	0.835403
		0.515715	0.917041
		0.358434	1.10883
		0.353507	1.13873
	mean	0.3863	1
	SEM	0.04409	0.073634
Cells:	AF5 cells
dsRNA:	300 ng	24 h
Infection:	ZIKV PE243	MOI=1	72 h
	ZIKV PE243 RT-qPCR (fold change)													SUMMARY
	Repeat	Sample	ZIKV mean CT	ZIKV Variance	S7 mean CT	S7 Variance	dCT	dCT Var	ddCT	2ddCT	max FC	min FC		Repeat	dsAeUBR5	dseGFP
	1	dsTER94	25.0805	4.57343e-05	16.2132	0.00117068	8.8673	0.00117158	0.350476	0.784325	0.784962	0.783689		1	0.350476	0
		dseGFP	23.9703	0.000143938	15.4535	0.00326745	8.51682	0.00327062	0	1	1.00227	0.997736		2	0.671564	0
	2	dsTER94	25.4207	0.000526611	15.8117	0.00151704	9.60901	0.00160584	0.671564	0.627826	0.628525	0.627127		3	0.796564	0
		dseGFP	24.8982	0.00128305	15.9607	0.0022981	8.93745	0.00263201	0	1	1.00183	0.998177		Overall mean	0.606201	0
	3	dsTER94	23.1203	0.000566568	15.7716	0.0599885	7.34865	0.0599912	0.796564	0.575719	0.600164	0.55227		Overall SD	0.144647	0.0522346
		dseGFP	22.4138	0.00219223	15.8617	0.000636387	6.55209	0.00228273	0	1	1.00158	0.998419		2ddCT	0.656924	1
														max FC	0.726204	1.03687
	ZIKV PE243 plaque assay (PFU/mL)													min FC	0.594254	0.964441
	Repeat	dsAeUBR5	dseGFP											t-test vs dseGFP	0.0448273
	1	933.333	2383.33
	2	1966.67	3116.67
	3	866.667	2366.67
	Overall mean	1255.56	2622.22
	Overall SEM	356.076	247.27
	t-test vs dseGFP	0.0403697
Figure 5f	Uncropped immunoblots of co-IP of myc-TER94 in AF5-V5-C cells under AeUBR5 knockdown conditions
Figure 5g	AeUBR5 dsRNA knockdown and cycloheximide chase assay
cells:	AF5-V5-C
dsRNA:	300 ng	24 h
timepoints:	0, 4, 8 h post-cycloheximide treatment
	Densitometry - dsAeUBR5							Densitometry (relative signal to 0 h) - dsAeUBR5
	Repeat	Timepoint (h)	V5-C	g-Tubulin	Ratio	Relative signal		Repeat	0	4	8
	1	0	50042.2	157.156	318.423	1		1	1	0.722142	0.524754
		4	35427.5	154.068	229.947	0.722142		2	1	0.618454	0.547551
		8	23401	140.047	167.094	0.524754		3	1	0.716992	0.735748
	2	0	31733.2	167.163	189.834	1		Overall mean	1	0.602684	0.602684
		4	20125.9	171.425	117.403	0.618454		Overall SEM		0.0337371	0.0668566
		8	11659.9	112.176	103.944	0.547551		t-test vs 0 h		0.0113381	0.0271665
	3	0	19557.5	170.527	114.688	1		vs dseGFP		0.166689	0.0737183
		4	13842.9	168.342	82.2306	0.716992
		8	10407.3	123.336	84.3818	0.735748
	Densitometry - dseGFP							Densitometry (relative signal to 0 h) - dseGFP
	Repeat	Timepoint (h)	V5-C	g-Tubulin	Ratio	Relative signal		Repeat	0	4	8
	1	0	28721.8	141.113	203.537	1		1	1	0.593226	0.497602
		4	21073	174.527	120.743	0.593226		2	1	0.643151	0.236221
		8	16860.2	166.471	101.28	0.497602		3	1	0.434651	0.338847
	2	0	17480	142.496	122.67	1		Overall mean	1	0.357556	0.357556
		4	9174.69	116.289	78.8955	0.643151		Overall SEM		0.0628539	0.0760319
		8	4437.53	153.139	28.9772	0.236221		t-test		0.0195433	0.0137187
	3	0	16283.7	181.85	89.5446	1
		4	7406.93	190.309	38.9206	0.434651
		8	4943.78	162.936	30.3419	0.338847
Figure 5h	AeUBR5 dsRNA knockdown and ZIKV replicon
cells:	AF5
dsRNA:	300 ng	24 h
ZIKV replicon:	1 ug	24 h
pIZ-Fluc (control):	50 ng
	Relative	dsAeUBR5	dseGFP
		NLuc/FLuc	NLuc/FLuc		SUMMARY
	Repeat 1	1.00677	0.801132		Repeat	dsTER94	dseGFP
		0.674626	0.655999		1	0.892283	1
		0.464277	0.607327		2	1.23017	1
		1.42346	1.93554		3	1.30393	1
	mean	0.892283	1		Overall mean	1.14213	1
	SEM	0.209328	0.314552		Overall SEM	0.126724	0
	Repeat 2	1.54151	1.28505		t-test vs dseGFP	0.378626
		0.553834	1.17018
		0.815662	0.645977
		2.00969	0.898798
	mean	1.23017	1
	SEM	0.333395	0.143116
	Repeat 2	2.34906	1.15747
		0.862111	0.704434
		0.609731	0.644899
		1.39481	1.4932
	mean	1.30393	1
	SEM	0.38489	0.200311

## Sheet: Figure S1
Figure S1d	RNAi sensor assay (dsRNA cleavage and siRNA loading) in AF5V5-C and AF5-V5-AC cells
cells:	AF5-V5-C or AF5-V5-AC
pIZ-Fluc:	100 ng	24 h
pAcIE1-Rluc:	50 ng
dsRNA:	1 ng
siRNA:	1 ng
	AF5-V5-C						AF5-V5-AC						AF5-V5-eGFP
	Repeat 1	siFLuc	siHyg	dsFLuc	dsLacZ		Repeat 1	siFLuc	siHyg	dsFLuc	dsLacZ		Repeat 1	siFLuc	siHyg	dsFLuc	dsLacZ
	FLuc/RLuc Ratio	0.315285	0.823239	0.0948627	0.789244		FLuc/RLuc Ratio	0.307937	0.628032	0.0981722	0.638329		FLuc/RLuc Ratio	0.232951	0.378066	0.0635282	0.494668
		0.268323	1.02238	0.115191	0.513222			0.225657	0.677941	0.0903703	0.708203			0.247431	0.523797	0.0570959	0.495768
		0.239859	0.847856	0.155076	0.941739			0.362147	0.634396	0.165815	0.676482			0.24764	0.558834	0.0918845	0.517156
		0.318246	0.656141	0.0692276	0.586164			0.371758	0.740192	0.0722388	0.587018			0.270581	0.563157	0.0605879	0.632316
	mean		0.837403		0.707592		mean		0.67014		0.652508		mean		0.505963		0.534977
	Relative	0.376503	0.983086	0.134064	1.11539		Relative	0.459512	0.937165	0.150454	0.97827		Relative	0.460411	0.747219	0.118749	0.924652
		0.320422	1.22089	0.162793	0.725308			0.336731	1.01164	0.138497	1.08536			0.489029	1.03525	0.106726	0.92671
		0.286432	1.01248	0.219161	1.33091			0.540405	0.946662	0.254119	1.03674			0.489443	1.10449	0.171754	0.966688
		0.380039	0.783543	0.0978355	0.828392			0.554747	1.10453	0.110709	0.899634			0.534783	1.11304	0.113253	1.18195
	mean	0.340849	1	0.153463	1		mean	0.472849	1	0.163445	1		mean	0.493416	1	0.127621	1
	SEM	0.0227038	0.0894834	0.0256157	0.137756		SEM	0.0499809	0.0385745	0.0313503	0.0399802		SEM	0.015372	0.0860413	0.014915	0.0614169
	Repeat 2	siFLuc	siHyg	dsFLuc	dsLacZ		Repeat 2	siFLuc	siHyg	dsFLuc	dsLacZ		Repeat 2	siFLuc	siHyg	dsFLuc	dsLacZ
	FLuc/RLuc Ratio	0.0276245	0.289559	0.0710224	0.522964		FLuc/RLuc Ratio	0.043227	0.431222	0.0741016	0.325286		FLuc/RLuc Ratio	0.0205457	0.408212	0.0458896	0.374986
		0.0177646	0.824423	0.0823948	0.794061			0.0271942	0.891912	0.0672019	0.52386			0.0162631	0.350615	0.0534632	0.380905
		0.0153414	0.556146	0.0945174	0.64512			0.0211277	0.407172	0.0871245	0.572293			0.0180063	0.395189	0.0318207	0.385429
		0.0199425	0.534036	0.0657059	0.56743			0.0251928	0.352151	0.0539492	0.590357			0.0173331	0.403615	0.039976	0.499311
	mean		0.551041		0.632394		mean		0.520614		0.502949		mean		0.389408		0.410158
	Relative	0.0501315	0.525476	0.112307	0.826959		Relative	0.0830308	0.828294	0.147334	0.646758		Relative	0.0527614	1.04829	0.111883	0.914247
		0.0322383	1.49612	0.13029	1.25564			0.0522348	1.71319	0.133616	1.04158			0.0417637	0.900381	0.130348	0.928679
		0.0278407	1.00926	0.14946	1.02012			0.0405823	0.7821	0.173227	1.13788			0.0462403	1.01485	0.0775816	0.93971
		0.0361906	0.969141	0.1039	0.897273			0.0483905	0.676415	0.107266	1.17379			0.0445113	1.03648	0.0974649	1.21736
	mean	0.0366003	1	0.123989	1		mean	0.0560596	1	0.140361	1		mean	0.0463192	1	0.104319	1
	SEM	0.00482199	0.198399	0.010118	0.0940984		SEM	0.00931145	0.239846	0.0137526	0.12101		SEM	0.00233683	0.0339205	0.0111676	0.072642
	Repeat 3	siFLuc	siHyg	dsFLuc	dsLacZ		Repeat 3	siFLuc	siHyg	dsFLuc	dsLacZ		Repeat 3	siFLuc	siHyg	dsFLuc	dsLacZ
	FLuc/RLuc Ratio	0.0859953	0.457409	0.0563235	0.404077		FLuc/RLuc Ratio	0.0719747	0.821683	0.0618003	0.804705		FLuc/RLuc Ratio	0.0949332	0.485938	0.0727199	0.39717
		0.0489231	0.402919	0.048158	0.330972			0.0756137	0.550417	0.0721097	0.686438			0.0780392	0.383092	0.0749215	0.378098
		0.0486171	0.414007	0.0480776	0.389875			0.0905871	0.546812	0.0768948	0.748188			0.0839929	0.393973	0.042431	0.361997
		0.0462138	0.500837	0.0555366	0.493089			0.106801	0.666553	0.0742663	0.892792			0.079318	0.101401	0.0484111	0.500579
	mean		0.443793		0.404504		mean		0.646366		0.783031		mean		0.341101		0.409461
	Relative	0.193773	1.03068	0.139241	0.998945		Relative	0.111353	1.27123	0.0789244	1.02768		Relative	0.278314	1.42462	0.177599	0.969982
		0.110238	0.907898	0.119055	0.818219			0.116983	0.851555	0.0920904	0.876642			0.228786	1.12311	0.182976	0.923404
		0.109549	0.932883	0.118856	0.963837			0.140148	0.845979	0.0982014	0.955503			0.24624	1.155	0.103627	0.884081
		0.104134	1.12854	0.137296	1.219			0.165232	1.03123	0.0948446	1.14018			0.232535	0.297277	0.118231	1.22253
	mean	0.129424	1	0.128612	1		mean	0.133429	1	0.0910152	1		mean	0.246469	1	0.145608	1
	SEM	0.0214933	0.0503742	0.00558951	0.082822		SEM	0.0122965	0.100126	0.0042195	0.0559853		SEM	0.0112583	0.243806	0.0202725	0.0762266
	SUMMARY						SUMMARY						SUMMARY
	Repeat	siFLuc	siHyg	dsFLuc	dsLacZ		Repeat	siFLuc	siHyg	dsFLuc	dsLacZ		Repeat	siFLuc	siHyg	dsFLuc	dsLacZ
	1	0.340849	1	0.153463	1		1	0.472849	1	0.163445	1		1	0.493416	1	0.127621	1
	2	0.0366003	1	0.123989	1		2	0.0560596	1	0.140361	1		2	0.0463192	1	0.104319	1
	3	0.129424	1	0.128612	1		3	0.133429	1	0.0910152	1		3	0.246469	1	0.145608	1
	Overall	0.168958	1	0.135355	1		Overall	0.220779	1	0.131607	1		Overall	0.262068	1	0.125849	1
	Overall SEM	0.090026	9.06493e-17	0.00915206	0		Overall SEM	0.127998	0	0.0213618	9.06493e-17		Overall SEM	0.129301	1.28198e-16	0.0119519	0
	t-test vs control	0.0115326		0.000112018			t-test	0.0259377		0.000604576			t-test	0.0293571		0.000186888
	t-test vs eGFP	0.589903		0.564226			t-test vs eGFP	0.831601		0.828554
Figure S1f	TER94, Rpn1, and AeUBR5 dsRNA knockdown efficiency and cell viability
cells:	AF5
dsRNA:	300 ng	72 hpt
	Knockdown efficiency RT-qPCR (fold change)														SUMMARY
	TER94	Repeat	Sample	Gene mean CT	Gene Variance	S7 mean CT	S7 Variance	dCT	dCT Var	ddCT	2ddCT	max FC	min FC		Repeat	dsTER94	dseGFP	dsRpn1	dseGFP	dsRpn1	dseGFP
		1	dsTER94	18.4146	0.000632944	13.918	0.335378	4.49663	0.335379	1.5963	0.330724	0.417277	0.262124		1	1.5963	0	2.25685	0	1.31209	0
			dseGFP	16.9357	0.000973131	14.0354	0.0220264	2.90033	0.0220478	0	1	1.0154	0.984834		2	1.61544	0	1.72831	0	1.34927	0
		2	dsTER94	17.5986	0.0719423	13.8518	0.00363394	3.74687	0.072034	1.61544	0.326366	0.343076	0.310471		3	1.5052	0	1.11717	0	1.91577	0
			dseGFP	16.4634	0.000992185	14.332	0.0283253	2.13144	0.0283427	0	1	1.01984	0.980546		Overall mean	1.57231	0	1.70078	0	1.52571	0
		3	dsTER94	17.9195	0.000103994	14.0694	0.00349185	3.85016	0.0034934	1.5052	0.352282	0.353136	0.35143		Overall SD	0.370093	0.136103	0.168367	0.157335	0.0901126	0.107392
			dseGFP	16.7492	0.00516284	14.4042	0.000441492	2.34497	0.00518168	0	1	1.0036	0.996415		2ddCT	0.336269	1	0.307621	1	0.347309	1
	Rpn1	Repeat	Sample	Gene mean CT	Gene Variance	S7 mean CT	S7 Variance	dCT	dCT Var	ddCT	2ddCT	max FC	min FC		max FC	0.434606	1.09893	0.3457	1.11523	0.369694	1.07728
		1	dsRpn1	21.9174	0.000365481	14.3413	0.00383697	7.57608	0.00385434	2.25685	0.209228	0.209788	0.20867		min FC	0.260183	0.909974	0.273736	0.89668	0.326279	0.928265
			dseGFP	19.6512	0.0111131	14.332	0.0283253	5.31923	0.0304273	0	1	1.02131	0.97913		t-test vs dseGFP	0.000467515		0.0355003		0.0159975
		2	dsRpn1	20.9357	0.000539963	13.9325	0.000404	7.00318	0.000674371	1.72831	0.301806	0.301947	0.301665
			dseGFP	19.6791	0.0133655	14.4042	0.000441492	5.27487	0.0133727	0	1	1.00931	0.990774
		3	dsRpn1	23.7199	0.0772978	14.2525	0.0225292	9.46739	0.080514	1.11717	0.460997	0.487456	0.435975
			dseGFP	22.4696	0.0304617	14.1193	0.000264111	8.35022	0.0304628	0	1	1.02134	0.979106
	AeUBR5	Repeat	Sample	Gene mean CT	Gene Variance	S7 mean CT	S7 Variance	dCT	dCT Var	ddCT	2ddCT	max FC	min FC
		1	dsAeUBR5	24.4522	0.0141156	16.2492	0.00596219	8.20302	0.0153231	1.31209	0.402737	0.407037	0.398482
			dseGFP	22.3444	0.00321824	15.4535	0.00326745	6.89093	0.00458621	0	1	1.00318	0.996826
		2	dsAeUBR5	23.871	0.00313621	15.7907	0.00683256	8.08021	0.00751796	1.34927	0.392491	0.394541	0.390451
			dseGFP	22.589	0.0273763	15.8581	0.00421015	6.73094	0.0276981	0	1	1.01938	0.980984
		3	dsAeUBR5	23.3019	9.09251e-05	15.8117	0.00151704	7.49018	0.00151976	1.91577	0.26503	0.26531	0.264751
			dseGFP	21.5351	0.000276934	15.9607	0.0022981	5.57441	0.00231473	0	1	1.00161	0.998397
	Cell-Titer Glo readings
	Relative	dsTER94	dsRpn1	dsUBR5	dseGFP		Summary
	Repeat 1	1.13787	1.05544	0.97408	0.821824		Repeat	dsTER94	dsRpn1	dsUBR5	dseGFP
		1.20748	1.26949	1.17678	1.12705		1	1.13968	1.20064	1.14581	1
		1.09546	1.37107	1.27193	1.17848		2	1.06451	1.17785	1.18714	1
		1.1179	1.10655	1.16045	0.872643		3	1.02509	1.01316	1.06597	1
	mean	1.13968	1.20064	1.14581	1		Overall mean	1.07643	1.13055	1.13297	1
	SEM	0.0209616	0.126217	0.1079	0.15489		Overall SEM	0.0336114	0.0590622	0.0355627	0
							t-test vs dseGFP	0.15084	0.157657	0.0646663
	Repeat 2	1.07241	1.14654	1.23471	0.895559
		1.1093	1.08009	1.19243	1.00075
		1.06665	1.31719	1.20183	1.05659
		1.00968	1.16757	1.11959	1.0471
	mean	1.06451	1.17785	1.18714	1
	SD	0.0178168	0.0866845	0.0420436	0.0638925
	Repeat 3	1.11285	1.06317	1.10624	0.907986
		0.986511	0.907938	1.19656	0.918187
		0.991799	0.993989	0.973883	1.12489
		1.0092	1.08754	0.987196	1.04893
	mean	1.02509	1.01316	1.06597	1
	SD	0.0256794	0.0697715	0.0913238	0.0910394

## Sheet: Figure S2
Figure S3a	VCP, SQSTM1, and UBR5 siRNA knockdown efficiency
cells:	A549
siRNA	0.5 pmol	72 hpt
	Densitometry - siRNA knockdown of VCP							Densitometry - siRNA knockdown of SQSTM1							Densitometry - siRNA knockdown of UBR5
	Repeat	siRNA	VCP	B-catenin	Ratio	Relative signal		Repeat	siRNA	SQSTM1	B-catenin	Ratio	Relative signal		Repeat	siRNA	VCP	B-catenin	Ratio	Relative signal
	1	siVCP-1	24566.9	73457.4	0.334437	0.374385		1	siSQSTM1-A	52317.4	60219.5	0.868778	0.782015		1	siUBR5-A	163.843	2883.35	0.0568237	0.451484
		siVCP-2	19620	45458.3	0.431604	0.483158			siSQSTM1-B	52861.7	89405.1	0.59126	0.532212			siUBR5-B	217.497	3907.61	0.0556598	0.442236
		siNeg	46228.6	51750.5	0.893297	1			siNeg	72494.6	65254.7	1.11095	1			siNeg	474.989	3773.95	0.12586	1
		siVCP-1+2	18576.8	63784.2	0.291245	0.393359			siSQSTM1-A+B	22210.9	64494.2	0.344386	0.23933			siUBR5-A+B	128.673	3577.8	0.0359643	0.056435
		siNeg2X	48747.5	65839	0.740405	1			siNeg2X	104125	72361	1.43896	1			siNeg2X	1122.75	1761.81	0.637269	1
	2	siVCP-1	1284.73	36361.5	0.0353323	0.477217		2	siSQSTM1-A	54124	56785.1	0.953138	0.716003		2	siUBR5-A	448.004	11062.9	0.0404961	0.109855
		siVCP-2	977.219	31019.6	0.0315032	0.425499			siSQSTM1-B	50877.5	89499.5	0.568467	0.427036			siUBR5-B	295.756	10435.5	0.0283413	0.0768826
		siNeg	2672.42	36095.1	0.0740383	1			siNeg	85789.7	64445.8	1.33119	1			siNeg	2876.54	7803.31	0.368631	1
		siVCP-1+2	840.797	33259.2	0.0252801	0.333405			siSQSTM1-A+B	23905.9	63357.8	0.377317	0.248835			siUBR5-A+B	869.038	9214.09	0.0943162	0.247283
		siNeg2X	3466.14	45712.9	0.075824	1			siNeg2X	99754.9	65787	1.51633	1			siNeg2X	2937.58	7701.9	0.381409	1
	3	siVCP-1	9139.63	59962.8	0.152422	0.139349		3	siSQSTM1-A	213038	23310.7	9.13906	0.694213		3	siUBR5-A	813.147	20233.9	0.0401873	0.222106
		siVCP-2	28812.9	83300	0.345893	0.316227			siSQSTM1-B	77191	54851.4	1.40727	0.106898			siUBR5-B	679.875	57823.5	0.0117578	0.0649827
		siNeg	66811	61080.8	1.09381	1			siNeg	143134	10872.6	13.1646	1			siNeg	2115.13	11689.9	0.180937	1
		siVCP-1+2	21829.6	89951.5	0.242682	0.287817			siSQSTM1-A+B	79995.2	52091	1.53568	0.24094			siUBR5-A+B	1048.76	31652.9	0.0331331	0.242293
		siNeg2X	42626.1	50553.9	0.843181	1			siNeg2X	218909	34345.6	6.37372	1			siNeg2X	1752.39	12814.7	0.136748	1
	Repeat	siVCP-1	siVCP-2	siNeg	siVCP-1+2	siNeg2X		Repeat	siSQSTM1-A	siSQSTM1-B	siNeg	siSQSTM1-A+B	siNeg2X		Repeat	siUBR5-A	siUBR5-B	siNeg	siUBR5-A+B	siNeg2X
	1	0.374385	0.483158	1	0.393359	1		1	0.782015	0.532212	1	0.23933	1		1	0.451484	0.442236	1	0.056435	1
	2	0.477217	0.425499	1	0.333405	1		2	0.716003	0.427036	1	0.248835	1		2	0.109855	0.0768826	1	0.247283	1
	3	0.139349	0.316227	1	0.287817	1		3	0.694213	0.106898	1	0.24094	1		3	0.222106	0.0649827	1	0.242293	1
	Overall mean	0.330317	0.408295	1	0.338194	1		Overall mean	0.730744	0.355382	1	0.243035	1		Overall mean	0.261149	0.1947	1	0.182004	1
	Overall SEM	0.099992	0.0489507		0.0305612			Overall SEM	0.0263962	0.127898		0.00293711			Overall SEM	0.100533	0.123815		0.062801
	t-test vs siNeg	0.0215753	0.0067745		0.00212565			t-test vs siNeg	0.00947421	0.0371843		1.5055e-05			t-test vs siNeg	0.0180154	0.0228328		0.00584267
Figure S2b	VCP, SQSTM1, and UBR5 siRNA knockdown cell viability
cells:	A549
siRNA	0.5 pmol	72 hpt
	Cell-Titer Glo reads
	VCP	Relative	siVCP1	siVCP2	siNeg	siVCP1+2	siNeg (2X)		SUMMARY
		Repeat 1	0.992372	1.0489	1.08083	1.02786	1.14635		Repeat	siVCP1	siVCP2	siNeg	siVCP1+2	siNeg (2X)
			1.00015	0.857111	0.919167	1.00546	0.853646		1	0.996261	0.953003	1	1.01666	1
		mean	0.996261	0.953003	1	1.01666	1		2	1.04632	1.09386	1	1.14747	1
		SEM	0.003889	0.0958924	0.0808331	0.0111977	0.146354		3	1.00532	1.03503	1	1.00082	1
		Repeat 2	1.04656	1.05747	1.00788	1.14687	1.17873		Overall mean	1.01597	1.0273	1	1.05498	1
			1.04607	1.13024	0.992122	1.14806	0.821265		Overall SEM	0.0153985	0.040844	0	0.046468	0
		mean	1.04632	1.09386	1	1.14747	1		t-test vs siNeg	0.408705	0.57274		0.358298
		SEM	0.000241817	0.036388	0.0078783	0.000594049	0.178735
		Repeat 3	1.01375	1.03711	1.00063	1.06563	1.01126
			0.9969	1.03295	0.999367	0.936018	0.988738
		mean	1.00532	1.03503	1	1.00082	1
		SEM	0.00842292	0.0020795	0.000632752	0.0648048	0.0112617
	Cell-Titer Glo reads
	SQSTM1	Relative	siSQSTM1-A	siSQSTM1-B	siUBR5-A	siUBR5-B	siNeg	siSQSTM1-1+2	siUBR5-A+B	siNeg 2X		SUMMARY
	UBR5	Repeat 1	1.06572	0.885754	1.11018	1.04911	1.08083	0.845762	1.08814	1.14635		Repeat	siSQSTM1-A	siSQSTM1-B	siUBR5-A	siUBR5-B	siNeg	siSQSTM1-1+2	siUBR5-A+B	siNeg 2X
			0.952251	0.891671	0.904947	0.915054	0.919167	0.931796	0.912741	0.853646		1	1.00898	0.888712	1.00756	0.98208	1	0.888779	1.00044	1
		mean	1.00898	0.888712	1.00756	0.98208	1	0.888779	1.00044	1		2	0.998052	0.972719	0.940164	1.00513	1	1.0402	1.16061	1
		SEM	0.0567332	0.00295871	0.102618	0.0670257	0.0808331	0.043017	0.0877001	0.146354		3	0.973634	0.916101	0.949596	1.04475	1	1.08047	1.05582	1
		Repeat 2	0.98706	1.05325	0.82745	1.00439	1.00788	0.990495	1.20309	1.01018		Overall mean	0.993557	0.925844	0.965775	1.01065	1	1.00315	1.07229	1
			1.00904	0.892185	1.05288	1.00587	0.992122	1.08991	1.11812	0.989821		Overall SEM	0.0104493	0.0247349	0.0210715	0.0183002	0	0.0583549	0.0469631	0
		mean	0.998052	0.972719	0.940164	1.00513	1	1.0402	1.16061	1		t-test vs siNeg	0.600328	0.0955745	0.596846	0.619403		0.961852	0.263617
		SEM	0.0109917	0.0805334	0.112714	0.000739192	0.0078783	0.0497085	0.0424806	0.0101788
		Repeat 3	0.969154	0.908435	0.949377	1.01804	1.00063	1.06343	1.10882	1.01126
			0.978114	0.923768	0.949815	1.07146	0.999367	1.09751	1.00282	0.988738
		mean	0.973634	0.916101	0.949596	1.04475	1	1.08047	1.05582	1
		SEM	0.00448014	0.00766616	0.000219397	0.0267091	0.000632752	0.0170402	0.0530027	0.0112617
Figure S2c	Cell viability assay of chemical inhibitors
cells:	A549
treatment:	24 h
	Cell-Titer Glo reads
	Pyr-41	Relative	DMSO	25 uM	50 uM	75 uM	100 uM		SUMMARY - Pyr-41
		Repeat 1	1.01751	0.914521	0.906282	0.799176	0.786818		Repeat	DMSO	25 uM	50 uM	75 uM	100 uM
			0.840371	1.01751	1.03811	0.889804	0.930999		1	1	0.972194	1.02369	0.935118	0.900103
			1.10814	1.03811	1.02987	1.05046	0.943357		2	1	0.854864	0.692764	0.950459	0.830351
			1.03399	0.918641	1.12049	1.00103	0.939238		3	1	0.802924	1.08328	1.13395	0.839485
		mean	1	0.972194	1.02369	0.935118	0.900103		Overall mean	1	0.876661	0.933245	1.00651	0.856646
		SEM	0.0567424	0.0323931	0.0441603	0.0564081	0.037849		Overall SEM	0	0.0500644	0.121465	0.0638741	0.0218877
		Repeat 2	0.954128	0.844037	0.755963	0.777982	0.968807		t-test vs DMSO		0.132734	0.637779	0.92813	0.0225274
			0.807339	0.924771	0.68635	1.16697	0.70856
			1.36514	0.725877	0.727508	0.968807	0.888073
			0.873394	0.924771	0.601234	0.888073	0.755963
		mean	1	0.854864	0.692764	0.950459	0.830351
		SEM	0.125358	0.0470185	0.0336901	0.0820849	0.0597694
		Repeat 3	0.978785	0.785061	0.730343	1.37014	0.833682
			0.977925	0.93005	1.02611	0.920118	0.848073
			1.08036	0.729965	1.44523	1.19571	0.868293
			0.962933	0.766622	1.13145	1.04983	0.807892
		mean	1	0.802924	1.08328	1.13395	0.839485
		SEM	0.0270319	0.0438946	0.147525	0.0967807	0.0127
	Cell-Titer Glo reads
	DBeQ	Relative	DMSO	1 uM	2 uM	5 uM	10 uM	15 uM		SUMMARY - DBeQ
		Repeat 1	0.961927	0.730802	0.834768	0.489442	0.0611921	0.0014295		Repeat	DMSO	1 uM	2 uM	5 uM	10 uM	15 uM
			1.02791	0.90153	0.87769	0.473358	0.0647826	0.00156185		1	1	0.835185	0.874329	0.504253	0.0633998	0.00149467
			1.01016	0.873222	0.910528	0.549959	0.0642249	0.00149265		2	1	0.80574	0.755927	0.741364	0.517963	0.309261
		mean	1	0.835185	0.874329	0.504253	0.0633998	0.00149467		3	1	1.28743	1.05208	0.94758	0.540596	0.0569346
		SEM	0.0160961	0.0431331	0.0179095	0.0190407	0.000910842	3.12044e-05		Overall mean	1	0.97612	0.89411	0.731066	0.373986	0.122563
		Repeat 2	0.987636	0.754685	0.7379	0.733118	0.526651	0.281191		Overall SEM	4.53247e-17	0.155889	0.0860607	0.128081	0.155431	0.0947107
			0.995629	0.832135	0.763083	0.760167	0.514082	0.318195		t-test vs DMSO		0.89231	0.343622	0.170584	0.0564745	0.0114513
			1.01674	0.8304	0.766799	0.730808	0.513157	0.328396
		mean	1	0.80574	0.755927	0.741364	0.517963	0.309261
		SEM	0.00708718	0.0208471	0.00741165	0.0076955	0.00355349	0.0117088
		Repeat 3	1.34666	1.29871	1.25683	1.16066	0.527187	0.054958
			0.781536	1.34859	0.940537	0.827569	0.554999	0.0583776
			0.871805	1.215	0.958854	0.854514	0.539602	0.0574681
		mean	1	1.28743	1.05208	0.94758	0.540596	0.0569346
		SEM	0.143113	0.0318235	0.0837039	0.0872197	0.00656791	0.000834938
	Cell-Titer Glo reads
	EerI	Relative	DMSO	1 uM	2 uM	5 uM	10 uM	15 uM		SUMMARY - EerI
		Repeat 1	0.937277	0.986711	0.888479	1.01131	0.655468	0.423048		Repeat	DMSO	1 uM	2 uM	5 uM	10 uM	15 uM
			1.3184	1.01765	0.982017	0.948738	0.717834	0.43492		1	1	0.972174	0.941659	0.967013	0.654675	0.41084
			0.744325	0.912158	0.954481	0.94099	0.590723	0.374553		2	1	1.04318	0.988444	0.970842	0.219038	0.615892
		mean	1	0.972174	0.941659	0.967013	0.654675	0.41084		3	1	0.793015	0.796807	0.800103	0.765377	0.73678
		SEM	0.137712	0.0255642	0.0226601	0.0181769	0.029962	0.0150762		Overall mean	1	0.936124	0.90897	0.912653	0.546363	0.587838
		Repeat 2	1.08522	1.01377	1.02917	0.977443	0.214637	0.631263		Overall SEM	9.06493e-17	0.0744329	0.0576848	0.0562858	0.166753	0.0951308
			1.03448	1.04744	0.981695	1.06391	0.222611	0.596507		t-test vs DMSO		0.481228	0.255289	0.260876	0.11273	0.0493616
			0.880308	1.06834	0.954467	0.871177	0.219868	0.619907
		mean	1	1.04318	0.988444	0.970842	0.219038	0.615892
		SEM	0.0503063	0.0129803	0.0178216	0.0455072	0.0019099	0.00835426
		Repeat 3	1.03012	0.805127	0.756874	0.802247	0.757026	0.706849
			0.974708	0.819777	0.816654	0.805451	0.761278	0.73703
			0.995171	0.754141	0.816892	0.79261	0.777827	0.766463
		mean	1	0.793015	0.796807	0.800103	0.765377	0.73678
		SEM	0.0132092	0.0162416	0.0163026	0.0031506	0.00518063	0.0140514
	Cell-Titer Glo reads
	ML364	Relative	DMSO	1 uM	2 uM	5 uM	10 uM	15 uM		SUMMARY - ML364
		Repeat 1	1.10866	1.12339	1.00552	0.950276	0.559853	0.666667		Repeat	DMSO	1 uM	2 uM	5 uM	10 uM	15 uM
			0.854512	0.946593	0.861878	0.813996	0.471455	0.589319		1	1	1.02762	0.998158	0.853591	0.547882	0.583794
			1.12339	1.08287	1.12339	0.917127	0.593002	0.449355		2	1	1.15707	1.17746	0.898082	0.742206	0.738609
			0.913444	0.957643	1.00184	0.732965	0.567219	0.629834		3	1	1.53932	0.951186	0.0748516	0.0665977	0.0303591
		mean	1	1.02762	0.998158	0.853591	0.547882	0.583794		Overall mean	1	1.24134	1.04227	0.608841	0.452229	0.450921
		SEM	0.0681234	0.0444285	0.053481	0.0495843	0.0264483	0.0475148		Overall SEM	0	0.153606	0.068942	0.267304	0.20081	0.214977
		Repeat 2	1.20863	1.34293	1.28058	1.05995	0.729017	0.719424		t-test vs DMSO		0.256745	0.60225	0.280924	0.112218	0.125154
			0.911271	0.892086	1.06954	0.657074	0.642686	0.565947
			0.940048	1.30456	0.901679	1.14149	0.82494	0.954436
			0.940048	1.08873	1.45803	0.733813	0.772182	0.714628
		mean	1	1.15707	1.17746	0.898082	0.742206	0.738609
		SEM	0.0698744	0.104555	0.121469	0.119205	0.0385376	0.080279
		Repeat 3	1.18569	1.73291	0.861352	0.052091	0.0513796	0.0338281
			1.27231	1.27576	1.02778	0.0602925	0.0708757	0.0423956
			0.984025	1.6689	0.921151	0.0980745	0.0795709	0.027624
			0.557975	1.47973	0.994456	0.0889485	0.0645645	0.0175887
		mean	1	1.53932	0.951186	0.0748516	0.0665977	0.0303591
		SEM	0.159236	0.102989	0.0373181	0.0110606	0.00593245	0.00522394
	Cell-Titer Glo reads
	MG132	Relative	DMSO	5 uM	10 uM	15 uM	20 uM	25 uM		SUMMARY - MG132
		Repeat 1	1.02683	0.963052	0.919252	0.769903	0.795038	0.686319		Repeat	DMSO	5 uM	10 uM	15 uM	20 uM	25 uM
			1.1012	0.956768	0.920007	0.742788	0.765185	0.632795		1	1	0.905303	0.910438	0.758179	0.738399	0.660912
			0.872557	0.856709	0.873882	0.762097	0.698344	0.685111		2	1	1.05115	1.09154	1.14875	1.06057	0.910409
			0.99942	0.844684	0.92861	0.757929	0.69503	0.639422		3	1	0.931599	1.00359	0.922854	0.994758	0.818392
		mean	1	0.905303	0.910438	0.758179	0.738399	0.660912		Overall mean	1	0.962685	1.00185	0.94326	0.931243	0.796571
		SEM	0.0476117	0.0316486	0.0123688	0.00569905	0.0248508	0.014386		Overall SEM	9.06493e-17	0.0448806	0.0522865	0.113208	0.0982759	0.0728455
		Repeat 2	1.1189	1.00832	1.04569	1.07666	1.03618	0.811838		t-test vs DMSO		0.493193	0.97493	0.665958	0.55658	0.107873
			0.875659	1.0123	1.0844	1.12201	1.06309	0.924019
			1.0736	1.06554	1.12008	1.19872	1.01333	0.945141
			0.931839	1.11845	1.11599	1.1976	1.12969	0.960639
		mean	1	1.05115	1.09154	1.14875	1.06057	0.910409
		SEM	0.05749	0.0259497	0.0172369	0.029994	0.0251823	0.0337033
		Repeat 3	0.935952	0.931203	1.00484	0.960846	0.883402	0.952738
			1.05855	0.92355	0.861979	0.863361	1.08131	0.919707
			1.00296	0.897654	1.04026	0.991065	1.14815	0.679221
			1.00254	0.97399	1.10727	0.876146	0.866166	0.7219
		mean	1	0.931599	1.00359	0.922854	0.994758	0.818392
		SEM	0.0250749	0.0158487	0.0517608	0.0313809	0.0706854	0.0689159
Figure S2d	Chemical inhibitors treatment at 2 h post-infection
cells:	A549
infection:	ZIKV PE243	MOI=10	2 h
treatment:	24 hpi
	ZIKV PE243 RT-qPCR															SUMMARY
	Drug	Repeat	Sample	ZIKV mean CT	ZIKV Variance	GAPDH mean CT	GAPDH Variance	dCT	dCT Var	ddCT	2ddCT	max FC	min FC			Repeat	Pyr-41	DMSO	DBeQ	DMSO	EerI	DMSO	ML364	DMSO	MG132	DMSO
	Pyr-41 (75 uM)	1	Pyr-41	21.9413	8.60234e-05	14.8813	0.00325599	7.06003	0.00325713	-0.403563	1.32277	1.32576	1.31979			1	-0.403563	0	0.0991025	0	-0.333597	0	-0.541401	0	0.517486	0
			DMSO	21.8231	0.00124381	14.3595	0.00153241	7.4636	0.00197366	0	1	1.00137	0.998633			2	-0.00283313	0	-0.367777	0	-0.25262	0	-0.0217107	0	0.831382	0
		2	Pyr-41	22.9359	0.00101854	14.6815	0.150829	8.25436	0.150832	-0.00283313	1.00197	1.11239	0.902501			3	-0.300283	0	-0.403323	0	-0.0750084	0	-0.0546041	0	0.819614	0
			DMSO	22.9114	0.00209612	14.6542	0.336529	8.25719	0.336536	0	1	1.26272	0.791941			Overall mean	-0.23556	0	-0.223999	0	-0.220409	0	-0.205905	0	0.722827	0
		3	Pyr-41	16.8584	0.000609376	15.8188	0.0207849	1.03963	0.0207938	-0.300283	1.23139	1.24926	1.21377			Overall SD	0.241442	0.376567	0.0626675	0.379355	0.0886663	0.192349	0.122118	0.282091	0.289494	0.390688
			DMSO	16.2327	0.0291992	14.8928	0.0818456	1.33991	0.0868982	0	1	1.06208	0.941545			2ddCT	1.17736	1	1.16797	1	1.16506	1	1.15341	1	0.605909	1
	DBeQ (1 uM)	1	DBeQ	22.5722	0.000688218	15.2159	0.000265321	7.35629	0.00073759	0.0991025	0.933614	0.934091	0.933136			min FC	1.39185	1.29825	1.21982	1.30076	1.23891	1.14262	1.25529	1.21596	0.740549	1.31102
			DMSO	22.9114	0.00209612	15.6542	0.336529	7.25719	0.336536	0	1	1.26272	0.791941			max FC	0.995931	0.770269	1.11832	0.768781	1.09562	0.875179	1.0598	0.822398	0.495748	0.762766
		2	DBeQ	14.599	0.00157497	14.1311	0.000187876	0.467885	0.00158614	-0.367777	1.29036	1.29178	1.28895			t-test vs DMSO	0.188915		0.300629		0.102006		0.345114		0.0196055
			DMSO	15.4805	0.00813458	14.6449	0.00163273	0.835663	0.00829682	0	1	1.00577	0.994266
		3	DBeQ	16.4465	0.00510882	15.5099	0.00795942	0.93659	0.00945793	-0.403323	1.32255	1.33125	1.31391
			DMSO	16.2327	0.0291992	14.8928	0.0818456	1.33991	0.0868982	0	1	1.06208	0.941545
	EerI (1 uM)	1	EerI	15.1738	0.000991297	16.2755	0.000338583	-1.10171	0.00104752	-0.333597	1.26015	1.26107	1.25924
			DMSO	15.979	0.000705919	16.7471	0.0157839	-0.768116	0.0157997	0	1	1.01101	0.989108
		2	EerI	14.9459	0.00448552	14.3628	0.00587218	0.583043	0.00738935	-0.25262	1.19137	1.19749	1.18528
			DMSO	15.4805	0.00813458	14.6449	0.00163273	0.835663	0.00829682	0	1	1.00577	0.994266
		3	EerI	16.007	0.00393397	15.5139	0.0146285	0.493189	0.0151483	-0.0750084	1.05337	1.06449	1.04236
			DMSO	16.2327	0.0291992	15.6645	0.0818456	0.568197	0.0868982	0	1	1.06208	0.941545
	ML364 (2 uM)	1	ML364	15.8846	0.00120184	15.3549	0.00736665	0.529665	0.00746405	-0.541401	1.45539	1.46293	1.44787
			DMSO	17.4144	0.0017576	16.3433	9.84063e-05	1.07107	0.00176035	0	1	1.00122	0.998781
		2	ML364	12.0074	0.00307371	15.414	0.0286387	-3.40659	0.0288032	-0.0217107	1.01516	1.03563	0.995096
			DMSO	11.5766	0.00256285	14.9615	0.00319375	-3.38488	0.0040949	0	1	1.00284	0.997166
		3	ML364	14.5944	0.00842122	15.5262	0.000916044	-0.93175	0.0084709	-0.0546041	1.03857	1.04469	1.03249
			DMSO	14.7857	0.0200192	15.6629	0.232009	-0.877146	0.232871	0	1	1.17517	0.85094
	MG132 (20 uM)	1	MG132	14.0926	0.00818838	14.9251	0.229561	-0.832532	0.229707	0.517486	0.698588	0.819162	0.595762
			DMSO	14.1986	0.0108391	15.5486	0.00189649	-1.35002	0.0110038	0	1	1.00766	0.992402
		2	MG132	12.9045	0.00167955	16.058	0.000747702	-3.15352	0.00183846	0.831382	0.561991	0.562707	0.561275
			DMSO	12.3962	0.00168999	16.3811	0.00101106	-3.9849	0.00196934	0	1	1.00137	0.998636
		3	MG132	21.4742	0.000283984	12.2801	0.0198723	9.19414	0.0198743	0.819614	0.566593	0.574453	0.558842
			DMSO	22.9288	0.00131583	14.5543	0.444936	8.37453	0.444938	0	1	1.36126	0.734616
Figure S2e	Chemical inhibitors treatment and ZIKV-NLuc time course infection
cells:	A549
drug:	2 h before infection
infection:	ZIKV-NLuc	MOI=10	with drug for 4-24 h
	ZIKV-NLuc Relative readings						SUMMARY - 4 hpi
	4 hpi	DBeQ 5uM	EerI 5uM	CHX	DMSO		Repeat	DBeQ 5uM	EerI 5uM	CHX	DMSO
	Repeat 1	0.963924	0.999772	0.48831	1.38532		1	0.792222	0.703627	0.467133	1
		0.787993	0.712832	0.422446	0.713503		2	0.833796	0.829382	0.418488	1
		0.68478	0.621335	0.482108	0.713137		3	0.887247	0.635237	0.535313	1
		0.732193	0.480567	0.475667	1.18804		Overall mean	0.837755	0.722749	0.473644	1
	mean	0.792222	0.703627	0.467133	1		Overall SEM	0.0275026	0.0568547	0.0338814	4.53247e-17
		0.0609964	0.109664	0.0151176	0.170343		t-test vs DMSO	0.0275525	0.0395726	0.00411789
							t-test vs CHX	0.00134779	0.0283652
	Repeat 2	1.3233	0.664043	0.503603	1.13978
		0.809923	0.816283	0.528256	0.748419
		0.62985	0.70643	0.292015	1.39918
		0.572111	1.13077	0.350076	0.712621
	mean	0.833796	0.829382	0.418488	1
		0.170845	0.10546	0.0577127	0.16451
	Repeat 3	1.45926	0.508949	0.686948	1.43558
		0.664701	0.635684	0.448049	1.0963
		0.652064	0.765079	0.497185	0.82413
		0.772966	0.631234	0.509069	0.643991
	mean	0.887247	0.635237	0.535313	1
		0.192591	0.0523003	0.0522418	0.172403
	8 hpi	DBeQ 5uM	EerI 5uM	CHX	DMSO		SUMMARY - 8 hpi
	Repeat 1	0.444753	0.337702	0.662493	0.747944		Repeat	DBeQ	EerI	CHX	DMSO
		0.392716	0.48329	0.693759	0.863714		1	0.715267	0.497974	0.676038	1
		0.675841	0.55269	0.554749	1.29462		2	0.488194	0.43459	0.486236	1
		1.34776	0.618213	0.793151	1.09373		3	0.454058	0.318253	0.514324	1
	mean	0.715267	0.497974	0.676038	1		Overall mean	0.552506	0.416939	0.558866	1
		0.219624	0.0601068	0.0490952	0.121686		Overall SEM	0.0819746	0.0526263	0.0591443	0
							t-test vs DMSO	0.0319573	0.0080484	0.0175051
	Repeat 2	0.630673	0.62238	0.536616	1.08996		t-test vs CHX	0.953135	0.148448
		0.535637	0.348235	0.443933	0.973846
		0.400402	0.380714	0.558971	0.964804
		0.386064	0.387031	0.405425	0.971389
	mean	0.488194	0.43459	0.486236	1
		0.0582302	0.0631709	0.0366839	0.0300475
	Repeat 3	0.286795	0.336379	0.530854	0.880359
		0.256853	0.409841	0.617682	1.0371
		0.544772	0.326335	0.505623	1.03847
		0.727812	0.200455	0.403138	1.04407
	mean	0.454058	0.318253	0.514324	1
		0.111817	0.0434537	0.0441533	0.0399089
	12 hpi	DBeQ 5uM	EerI 5uM	CHX	DMSO		SUMMARY - 12 hpi
	Repeat 1	0.673282	0.604568	0.627573	0.963292		Repeat	DBeQ	EerI	CHX	DMSO
		0.57601	0.888049	0.657898	0.704804		1	0.621771	0.79054	0.792885	1
		0.613244	0.965245	1.37882	1.69448		2	0.545646	0.650164	0.587798	1
		0.62455	0.704298	0.507249	0.637429		3	0.796973	0.684907	0.703721	1
	mean	0.621771	0.79054	0.792885	1		Overall mean	0.654797	0.708537	0.694801	1
		0.020058	0.0826909	0.198002	0.241909		Overall SEM	0.0744073	0.0422103	0.0593713	4.53247e-17
							t-test vs DMSO	0.0434542	0.0203359	0.0358222
	Repeat 2	0.428795	0.444972	0.593291	0.605161		t-test vs CHX	0.696898	0.860556
		0.408897	0.750121	0.873038	1.23055
		0.715257	0.796635	0.422522	1.15583
		0.629635	0.608929	0.46234	1.00846
	mean	0.545646	0.650164	0.587798	1
		0.0753748	0.0791882	0.101836	0.139465
	Repeat 3	0.825481	0.526581	0.663534	0.783379
		0.864175	0.857846	0.886244	1.20873
		0.771811	0.499131	0.676659	1.16782
		0.726424	0.85607	0.588446	0.840074
	mean	0.796973	0.684907	0.703721	1
		0.0301924	0.0994923	0.0638685	0.109633
	16 hpi	DBeQ 5uM	EerI 5uM	CHX	DMSO		SUMMARY - 16 hpi
	Repeat 1	1.20381	0.679262	1.28016	0.684931		Repeat	DBeQ	EerI	CHX	DMSO
		0.550149	0.81197	0.639514	1.12432		1	0.751868	0.775558	0.758889	1
		0.746989	0.785923	0.583428	0.910798		2	0.732134	0.733754	0.726239	1
		0.506526	0.825078	0.532454	1.27995		3	0.520974	0.639425	0.534308	1
	mean	0.751868	0.775558	0.758889	1		Overall mean	0.668325	0.716246	0.673145	1
		0.159467	0.033114	0.175127	0.129439		Overall SEM	0.0738956	0.0402616	0.0700557	0
							t-test vs DMSO	0.0462233	0.0195442	0.0429973
	Repeat 2	0.752759	0.831455	0.818683	1.11559		t-test vs CHX	0.964522	0.628677
		0.73193	0.727387	0.725483	1.02143
		0.737141	0.718581	0.691751	0.92698
		0.706707	0.657595	0.669037	0.935999
	mean	0.732134	0.733754	0.726239	1
		0.00956136	0.0360744	0.0329241	0.0440161
	Repeat 3	0.501895	0.63132	0.429586	0.316435
		0.506547	0.674697	0.386986	0.355444
		0.539491	0.609334	0.365466	1.56328
		0.535963	0.642347	0.955193	1.76485
	mean	0.520974	0.639425	0.534308	1
		0.00974559	0.0136131	0.140926	0.385679
	20 hpi	DBeQ 5uM	EerI 5uM	CHX	DMSO		SUMMARY - 20 hpi
	Repeat 1	0.908877	0.485894	0.166802	0.959365		Repeat	DBeQ	EerI	CHX	DMSO
		0.405186	0.567915	0.151321	1.09676		1	0.680863	0.546605	0.161492	1
		0.515976	0.504752	0.175313	1.11167		2	0.538977	0.76415	0.234506	1
		0.893412	0.62786	0.152532	0.832204		3	0.612824	0.540708	0.20529	1
	mean	0.680863	0.546605	0.161492	1		Overall mean	0.610888	0.617154	0.200429	1
		0.129213	0.0322671	0.00579486	0.0655993		Overall SEM	0.0409702	0.0735175	0.0212169	0
							t-test vs DMSO	0.0109053	0.0349532	0.000703382
	Repeat 2	0.618292	0.859484	0.204472	0.942908		t-test vs CHX	0.00299229	0.0226925
		0.601289	0.67074	0.196117	0.93704
		0.510802	0.769257	0.235544	0.891982
		0.425526	0.757117	0.30189	1.22807
	mean	0.538977	0.76415	0.234506	1
		0.0445707	0.0386108	0.0240094	0.0768695
	Repeat 3	0.66171	0.562358	0.266097	1.02375
		0.597616	0.527159	0.17928	0.862711
		0.634396	0.522625	0.16729	1.45558
		0.557574	0.550689	0.208492	0.657957
	mean	0.612824	0.540708	0.20529	1
		0.0226183	0.00948202	0.0220383	0.169303
	24 hpi	DBeQ 5uM	EerI 5uM	CHX	DMSO		SUMMARY - 24 hpi
	Repeat 1	1.17655	0.36215	0.0623813	1.16311		Repeat	DBeQ	EerI	CHX	DMSO
		0.311529	0.362235	0.0733896	1.08062		1	0.612732	0.358729	0.0835977	1
		0.463065	0.381694	0.0935262	0.798534		2	0.5901	0.599405	0.127119	1
		0.499787	0.328836	0.105094	0.957742		3	0.480353	0.42083	0.0821837	1
	mean	0.612732	0.358729	0.0835977	1		Overall mean	0.561062	0.459655	0.0976333	1
		0.192303	0.0109734	0.00963927	0.0793082		Overall SEM	0.0408797	0.0721383	0.0147483	4.53247e-17
							t-test vs DMSO	0.00856253	0.0173606	0.000267019
	Repeat 2	0.397483	0.516302	0.124396	0.802475		t-test vs CHX	0.00372191	0.0330873
		0.378195	0.58741	0.123718	0.572732
		0.786103	0.59962	0.125726	1.11398
		0.798621	0.69429	0.134634	1.51082
	mean	0.5901	0.599405	0.127119	1
		0.11687	0.0365754	0.0025397	0.203203
	Repeat 3	0.352745	0.280898	0.0848738	0.858862
		0.273023	0.277275	0.0860775	1.04755
		0.50036	0.540469	0.0755144	0.966028
		0.795285	0.584678	0.082269	1.12756
	mean	0.480353	0.42083	0.0821837	1
	SEM	0.115055	0.0823351	0.00236089	0.0574501
